# Supplementary material for: Development and validation of a deep learning model for detection of breast cancers in mammography from multi-institutional datasets
Source: PLoS One. 2022 Mar 24;17(3):e0265751. doi: 10.1371/journal.pone.0265751 (PMC8947392; doi:10.1371/journal.pone.0265751)
Supplement: S2 File — (CSV) [file pone.0265751.s002.csv]

ANNON_id	Malignant	Model_prediction	Mass	Calc	FAD	Distortion
1	False	0.9722773
2	False	0.9565342
3	True	0.9558235		Y	Y
4	True	0.9499878		Y	Y
5	False	0.9421368
6	False	0.92510605
7	False	0.9231081
8	False	0.92007107
9	True	0.9171885	Y	Y
10	False	0.9141351
11	False	0.90937907
12	True	0.90874076			Y
13	False	0.9056625
14	False	0.9007171
15	True	0.89931995			Y
16	False	0.8972982
17	False	0.8948379
18	False	0.8933783
19	True	0.89185965				Y
20	True	0.89027053		Y
21	False	0.8900258
22	True	0.88913554				Y
23	False	0.884776
24	False	0.8842578
25	False	0.88366205
26	False	0.88334846
27	True	0.88262653				Y
28	True	0.8812411			Y
29	True	0.87827784				Y
30	False	0.87616116
31	False	0.87535495
32	False	0.8690035
33	False	0.8674428
34	False	0.8671015
35	False	0.86292183
36	False	0.8612742
37	False	0.85766864
38	False	0.8567443
39	False	0.8555576
40	False	0.8548364
41	False	0.85238165
42	False	0.8517604
43	False	0.85072976
44	False	0.84943956
45	False	0.8486316
46	False	0.84562325
47	False	0.8449092
48	True	0.84483266			Y
49	True	0.84426075	Y	Y
50	True	0.8408256		Y
51	False	0.8404612
52	False	0.83921605
53	False	0.8390308
54	False	0.8387533
55	False	0.8363436
56	True	0.8321002	Y	Y
57	False	0.83136547
58	False	0.8305143
59	False	0.8282227
60	True	0.8240953		Y
61	False	0.8204057
62	True	0.8176773		Y
63	False	0.8156537
64	False	0.81364393
65	False	0.81336516
66	False	0.8119246
67	False	0.8091383
68	False	0.8074668
69	False	0.8060469
70	False	0.80600464
71	True	0.8053163	Y	Y
72	False	0.8046895
73	False	0.8032599
74	False	0.8031516
75	False	0.8018226
76	False	0.8017758
77	False	0.80020833
78	False	0.7997797
79	False	0.79957885
80	True	0.79736024		Y
81	False	0.7970339
82	False	0.7952568
83	False	0.7951412
84	False	0.79488087
85	False	0.79362184
86	False	0.79020214
87	False	0.7898672
88	False	0.7894038
89	False	0.7890454
90	False	0.78877544
91	False	0.78671587
92	False	0.7854252
93	True	0.7843808		Y	Y
94	False	0.78398424
95	False	0.7834954
96	True	0.78190815			Y
97	False	0.7812896
98	False	0.78117275
99	False	0.78027624
100	False	0.7789804
101	False	0.77863103
102	False	0.77751356
103	False	0.777491
104	False	0.77593654
105	False	0.7755795
106	False	0.774711
107	False	0.77255195
108	False	0.7700692
109	False	0.7675827
110	False	0.76703715
111	False	0.765882
112	False	0.7649627
113	False	0.764858
114	False	0.76455677
115	False	0.76449907
116	False	0.76435596
117	False	0.7639383
118	False	0.7626282
119	False	0.76249313
120	False	0.7591719
121	False	0.7591312
122	False	0.7559502
123	False	0.7557971
124	False	0.75546265
125	False	0.7545339
126	False	0.7538123
127	False	0.7526515
128	False	0.7498085
129	False	0.74823326
130	False	0.74699306
131	False	0.74608856
132	True	0.74512076		Y
133	False	0.7434956
134	False	0.7430756
135	False	0.74304116
136	False	0.74151003
137	False	0.74089664
138	False	0.7404188
139	False	0.73981893
140	False	0.7393582
141	False	0.7384792
142	False	0.73727494
143	False	0.73552287
144	False	0.73538816
145	False	0.73504645
146	False	0.73503906
147	False	0.73426664
148	False	0.7332297
149	False	0.7310599
150	False	0.73076487
151	False	0.730565
152	False	0.73046076
153	False	0.73035336
154	False	0.73025477
155	False	0.7299642
156	False	0.72909194
157	False	0.72803056
158	False	0.726959
159	False	0.72680557
160	True	0.7262879	Y
161	False	0.7259472
162	False	0.7252199
163	False	0.72491384
164	False	0.7232926
165	False	0.7207587
166	False	0.7203844
167	False	0.7188051
168	False	0.7183136
169	False	0.71796256
170	False	0.7172766
171	False	0.7172602
172	False	0.7169064
173	False	0.71640533
174	False	0.7163175
175	False	0.7103428
176	False	0.7093186
177	False	0.7089474
178	False	0.7075577
179	False	0.70729846
180	False	0.70649153
181	False	0.705846
182	False	0.7056094
183	True	0.7048536
184	False	0.70385826
185	False	0.7035979
186	False	0.7035647
187	False	0.7034743
188	False	0.7032953
189	False	0.70244133
190	False	0.70214295
191	False	0.7009496
192	False	0.6996688
193	False	0.69847214
194	False	0.6983429
195	False	0.69786066
196	False	0.69666153
197	False	0.6964688
198	False	0.6958134
199	False	0.6957111
200	False	0.6954952
201	False	0.6951897
202	False	0.69460106
203	False	0.6937558
204	False	0.6927988
205	False	0.6916475
206	False	0.69147134
207	False	0.69137394
208	False	0.69026864
209	False	0.6898239
210	False	0.6880585
211	False	0.6861642
212	False	0.68606585
213	False	0.685786
214	False	0.68535745
215	False	0.6842026
216	True	0.683124		Y	Y
217	False	0.6828172
218	False	0.6820201
219	False	0.68195087
220	False	0.6798413
221	False	0.6794727
222	False	0.6788898
223	False	0.678529
224	False	0.67775786
225	False	0.6761416
226	False	0.6755049
227	False	0.67464167
228	False	0.6741063
229	False	0.673149
230	False	0.6709947
231	False	0.6702484
232	False	0.670238
233	False	0.66907823
234	True	0.6679114			Y
235	False	0.6672803
236	False	0.6662079
237	False	0.663748
238	False	0.66348237
239	False	0.6629351
240	False	0.66273457
241	False	0.66261804
242	False	0.66251516
243	False	0.6613575
244	False	0.6610785
245	False	0.66039896
246	False	0.6601187
247	False	0.65973425
248	False	0.65963435
249	False	0.6594813
250	False	0.6585384
251	False	0.65808445
252	False	0.65799457
253	False	0.6576961
254	False	0.65704584
255	False	0.6563631
256	False	0.65602607
257	False	0.65570426
258	False	0.65513325
259	False	0.65468293
260	False	0.6543784
261	False	0.6540139
262	False	0.6529493
263	False	0.65154624
264	False	0.65149903
265	False	0.6514655
266	False	0.6509813
267	False	0.65031934
268	False	0.6496704
269	False	0.6496059
270	False	0.64821327
271	False	0.6476451
272	False	0.64696664
273	False	0.6455277
274	False	0.6441262
275	False	0.64318794
276	False	0.6425431
277	False	0.6424737
278	False	0.64171845
279	False	0.6416163
280	False	0.6410003
281	False	0.63948196
282	False	0.63947004
283	False	0.6386014
284	False	0.63820934
285	False	0.63805974
286	False	0.6378123
287	False	0.63773185
288	False	0.63701093
289	False	0.6362518
290	False	0.6357903
291	False	0.63575417
292	False	0.63489765
293	False	0.63398874
294	False	0.6331873
295	False	0.63299197
296	False	0.63265306
297	False	0.6318529
298	False	0.6306316
299	False	0.6305136
300	False	0.63041025
301	False	0.63023794
302	False	0.62989724
303	False	0.62968415
304	False	0.62963283
305	False	0.6295451
306	False	0.6289762
307	False	0.6272806
308	False	0.62706363
309	False	0.6268497
310	False	0.6268141
311	False	0.6258204
312	False	0.62539244
313	False	0.6235615
314	False	0.6234624
315	False	0.62245476
316	False	0.62230736
317	False	0.62198204
318	True	0.6207853			Y
319	False	0.6200985
320	False	0.6199511
321	False	0.6198934
322	False	0.619416
323	False	0.6193168
324	False	0.6183484
325	False	0.6179592
326	False	0.6169804
327	False	0.6153964
328	False	0.6151138
329	False	0.61509603
330	False	0.61457723
331	False	0.61381066
332	False	0.6133012
333	False	0.61159486
334	False	0.6115593
335	False	0.6096554
336	False	0.60923874
337	False	0.6088895
338	False	0.6078978
339	False	0.60779095
340	False	0.6077633
341	False	0.60665286
342	False	0.6063373
343	False	0.605466
344	False	0.6043805
345	False	0.6043328
346	False	0.6041864
347	False	0.60411704
348	False	0.6039745
349	True	0.60335183
350	False	0.60335124
351	False	0.6033475
352	False	0.60330546
353	False	0.6024022
354	False	0.59989834
355	False	0.5989372
356	False	0.5981671
357	False	0.5971417
358	False	0.597101
359	False	0.5970842
360	False	0.59701765
361	False	0.59694344
362	False	0.5961727
363	True	0.59527695				Y
364	False	0.5948993
365	False	0.5937337
366	False	0.5924885
367	False	0.59243304
368	False	0.59130764
369	False	0.5910107
370	False	0.59051275
371	False	0.59025323
372	False	0.5895447
373	False	0.58890545
374	False	0.5884411
375	False	0.5879751
376	False	0.5872518
377	False	0.5870502
378	False	0.58689576
379	False	0.5864181
380	False	0.5864003
381	False	0.5862844
382	False	0.586271
383	False	0.5858558
384	False	0.5847125
385	False	0.584578
386	False	0.58446354
387	False	0.5840044
388	False	0.5838946
389	False	0.5835932
390	False	0.58297014
391	False	0.58280367
392	False	0.5823645
393	False	0.58168703
394	False	0.58074194
395	False	0.5798432
396	False	0.57951707
397	False	0.5792869
398	False	0.577742
399	False	0.577605
400	False	0.5764102
401	False	0.57614017
402	False	0.57522607
403	False	0.57499313
404	False	0.5743988
405	True	0.57395023
406	False	0.5735078
407	False	0.57338196
408	False	0.5728951
409	False	0.57274926
410	False	0.57143265
411	False	0.5711726
412	False	0.5710145
413	False	0.5693092
414	False	0.5692135
415	False	0.5691635
416	False	0.5690206
417	False	0.5684523
418	False	0.5683778
419	False	0.56807184
420	False	0.56788725
421	False	0.567784
422	False	0.56717825
423	False	0.56540525
424	False	0.5649855
425	False	0.56488943
426	False	0.5647578
427	False	0.5630765
428	False	0.56286544
429	False	0.5626919
430	False	0.5626633
431	False	0.5622713
432	False	0.56202126
433	False	0.5602613
434	False	0.55965203
435	False	0.5583567
436	False	0.5576755
437	False	0.5574639
438	False	0.55679166
439	False	0.5567297
440	False	0.5566738
441	False	0.55646664
442	True	0.555268		Y
443	False	0.55495405
444	False	0.5538662
445	False	0.55342233
446	False	0.55277663
447	False	0.5526816
448	False	0.5525977
449	False	0.5523812
450	False	0.5518492
451	False	0.55177313
452	False	0.55140316
453	False	0.55076015
454	False	0.5506281
455	False	0.5504586
456	False	0.5503099
457	False	0.549132
458	False	0.5489904
459	False	0.54770833
460	False	0.54761666
461	False	0.54756635
462	False	0.54756457
463	False	0.54612964
464	False	0.5453341
465	False	0.5448472
466	False	0.54479015
467	False	0.54415035
468	False	0.543903
469	False	0.54388386
470	False	0.54337186
471	True	0.5427656		Y
472	False	0.5426803
473	False	0.5424173
474	False	0.542295
475	False	0.5418824
476	False	0.5414138
477	False	0.54133356
478	False	0.54107416
479	False	0.54095197
480	False	0.5406342
481	False	0.5406287
482	True	0.5401247				Y
483	False	0.5397152
484	False	0.53958815
485	False	0.5391887
486	False	0.5391628
487	False	0.5391171
488	False	0.53863865
489	False	0.5383193
490	False	0.5382292
491	False	0.5381802
492	False	0.537579
493	False	0.53743947
494	False	0.5373449
495	False	0.5373301
496	False	0.5371923
497	False	0.5370969
498	False	0.5370132
499	False	0.5356987
500	False	0.53539485
501	False	0.5353856
502	False	0.5352742
503	False	0.53469
504	False	0.53433514
505	False	0.53429097
506	False	0.53331983
507	False	0.5332626
508	False	0.5332615
509	False	0.53294504
510	False	0.53289616
511	False	0.5328413
512	False	0.531944
513	False	0.5311867
514	False	0.5310109
515	False	0.5306379
516	False	0.530454
517	False	0.5304091
518	False	0.5301588
519	False	0.52929866
520	False	0.5290688
521	False	0.52895176
522	False	0.52867514
523	False	0.52850926
524	False	0.52846915
525	False	0.5267776
526	False	0.5263481
527	False	0.525992
528	False	0.5253635
529	False	0.52473694
530	False	0.5245607
531	False	0.5245125
532	False	0.52348363
533	False	0.52320313
534	False	0.5229072
535	False	0.522446
536	False	0.5222613
537	False	0.52205837
538	False	0.5215359
539	False	0.5209884
540	False	0.51972425
541	False	0.51945835
542	False	0.5191415
543	False	0.5185952
544	False	0.51755553
545	False	0.5168515
546	False	0.5166769
547	False	0.51650053
548	False	0.51595384
549	False	0.5159068
550	False	0.5154402
551	False	0.5149401
552	False	0.5145109
553	False	0.5144331
554	False	0.5138931
555	False	0.51382357
556	False	0.5126347
557	False	0.5122408
558	False	0.5121567
559	False	0.5117041
560	False	0.5115304
561	False	0.5109082
562	False	0.51054287
563	False	0.5104405
564	False	0.5098471
565	False	0.50953025
566	False	0.50929344
567	False	0.5092561
568	False	0.50890714
569	False	0.50813556
570	False	0.5079152
571	False	0.50759447
572	False	0.5070864
573	False	0.50671345
574	False	0.5055988
575	False	0.5055538
576	False	0.5050781
577	False	0.50492847
578	False	0.5038293
579	False	0.50313824
580	False	0.50290513
581	False	0.5018014
582	False	0.50145864
583	False	0.50072944
584	False	0.5005369
585	False	0.5005028
586	False	0.5001918
587	False	0.4999715
588	False	0.49953267
589	False	0.49863473
590	False	0.49849227
591	False	0.49846217
592	False	0.4977893
593	False	0.4969863
594	False	0.49663135
595	False	0.49659088
596	False	0.49651787
597	False	0.49646506
598	False	0.49620304
599	False	0.4958715
600	False	0.49556598
601	False	0.49544388
602	False	0.49517423
603	False	0.4949922
604	False	0.4948325
605	False	0.4946123
606	False	0.49454728
607	False	0.49439713
608	False	0.49419382
609	False	0.49403682
610	False	0.49336603
611	False	0.49319333
612	False	0.49273196
613	False	0.4924227
614	False	0.4922699
615	False	0.4918038
616	False	0.49178293
617	False	0.49172297
618	False	0.4913204
619	False	0.49130267
620	False	0.49054685
621	False	0.49031585
622	False	0.49011773
623	False	0.49011636
624	False	0.48965186
625	False	0.48910794
626	False	0.48881564
627	False	0.4885174
628	False	0.48826241
629	False	0.4880375
630	False	0.48666695
631	False	0.48656735
632	False	0.48640722
633	False	0.48587507
634	False	0.48562923
635	False	0.48460683
636	False	0.484004
637	False	0.48386824
638	False	0.4837396
639	False	0.4824919
640	False	0.48186836
641	False	0.48168975
642	False	0.48137188
643	False	0.4807061
644	False	0.48058712
645	False	0.48031065
646	False	0.4801149
647	False	0.47975773
648	False	0.4793848
649	False	0.47919032
650	False	0.47914478
651	False	0.47906384
652	False	0.47905028
653	False	0.47802955
654	False	0.47703868
655	False	0.4763363
656	False	0.47625685
657	False	0.47613233
658	False	0.47520432
659	False	0.47476426
660	False	0.47447908
661	False	0.47443748
662	False	0.4733722
663	False	0.47308213
664	False	0.47297335
665	False	0.47158813
666	False	0.4712161
667	False	0.47117904
668	False	0.471053
669	False	0.47082472
670	False	0.4706955
671	False	0.47062054
672	False	0.4700446
673	False	0.46957007
674	False	0.46954387
675	False	0.4692035
676	False	0.4690792
677	False	0.4690353
678	False	0.46878818
679	False	0.46875107
680	False	0.4682143
681	False	0.46810576
682	False	0.46761036
683	False	0.46732774
684	False	0.46684152
685	False	0.46665153
686	False	0.46655637
687	False	0.4664627
688	False	0.4663455
689	False	0.46622005
690	False	0.4660575
691	False	0.46353272
692	False	0.46302238
693	False	0.4630205
694	False	0.4630153
695	False	0.46280718
696	True	0.46262985		Y
697	False	0.46254206
698	False	0.46196738
699	False	0.46177208
700	False	0.46167293
701	False	0.46140212
702	False	0.46089104
703	False	0.46061772
704	False	0.46049806
705	False	0.4604725
706	False	0.45931286
707	False	0.45922068
708	False	0.45873594
709	False	0.45871502
710	True	0.4586379		Y
711	False	0.45781222
712	False	0.45779568
713	False	0.45714122
714	False	0.45711964
715	False	0.45695817
716	False	0.45665032
717	False	0.45631102
718	False	0.45620242
719	False	0.45617166
720	False	0.45599896
721	False	0.4544864
722	False	0.45437247
723	False	0.45415524
724	False	0.4541252
725	False	0.4529804
726	False	0.45288882
727	False	0.45286188
728	False	0.45245957
729	False	0.4516267
730	False	0.45100886
731	False	0.4508299
732	False	0.45037863
733	False	0.45029575
734	False	0.44982642
735	False	0.4490031
736	False	0.44883618
737	False	0.44881725
738	False	0.4478436
739	False	0.44671923
740	False	0.4461829
741	False	0.44616523
742	False	0.4456247
743	False	0.4454665
744	False	0.44539514
745	False	0.4453579
746	False	0.4444387
747	False	0.44442162
748	False	0.44440913
749	False	0.44429606
750	False	0.4441075
751	False	0.44384617
752	False	0.44384396
753	False	0.44277686
754	False	0.44240642
755	False	0.44195807
756	False	0.4418562
757	False	0.44154352
758	False	0.44134894
759	False	0.4411249
760	False	0.4408484
761	False	0.44045433
762	False	0.4403205
763	False	0.44015262
764	False	0.43959203
765	False	0.43945685
766	False	0.4394511
767	False	0.43895158
768	False	0.43873492
769	True	0.43831906		Y
770	False	0.43831822
771	False	0.4382809
772	False	0.43818608
773	False	0.43777072
774	False	0.43759158
775	False	0.4375853
776	False	0.43716133
777	False	0.4369932
778	False	0.4368794
779	False	0.43653607
780	False	0.43649346
781	False	0.4362913
782	False	0.43599343
783	False	0.4355608
784	False	0.43552533
785	False	0.4353147
786	False	0.43522877
787	False	0.43514064
788	False	0.43494606
789	False	0.4344465
790	False	0.43424276
791	False	0.4341128
792	False	0.43385357
793	False	0.43345842
794	False	0.43297
795	False	0.43287972
796	False	0.43277636
797	False	0.4327465
798	False	0.43271723
799	False	0.43227342
800	False	0.4318289
801	False	0.43174303
802	False	0.43172196
803	False	0.43150383
804	False	0.431152
805	False	0.43098512
806	False	0.43064404
807	False	0.43031135
808	False	0.4301942
809	False	0.42996842
810	False	0.42981568
811	False	0.42972568
812	False	0.42950767
813	False	0.4293178
814	False	0.42930773
815	False	0.42907086
816	False	0.4288084
817	False	0.42879626
818	False	0.42739856
819	False	0.42729297
820	False	0.42727652
821	False	0.4268494
822	False	0.42599845
823	False	0.4259911
824	False	0.42593387
825	False	0.42579725
826	False	0.42549053
827	False	0.42520288
828	False	0.42501095
829	False	0.42496186
830	False	0.42471454
831	False	0.42467928
832	False	0.4246684
833	False	0.4244479
834	False	0.42433628
835	False	0.42382723
836	False	0.4236784
837	False	0.4234599
838	False	0.42332602
839	False	0.4232124
840	False	0.42299113
841	False	0.42297554
842	False	0.4226225
843	False	0.4223948
844	False	0.42205107
845	False	0.4216353
846	False	0.42137453
847	False	0.42130256
848	False	0.42112187
849	False	0.4210315
850	False	0.42052254
851	False	0.42045715
852	False	0.42027473
853	False	0.41979614
854	False	0.41949946
855	False	0.4194288
856	False	0.4193753
857	False	0.4192397
858	False	0.4191496
859	False	0.4190421
860	False	0.41895446
861	False	0.41889572
862	False	0.4186955
863	False	0.41806585
864	False	0.41738766
865	False	0.4173829
866	False	0.41732284
867	False	0.41678134
868	False	0.41596788
869	False	0.41574252
870	False	0.4152133
871	False	0.41521004
872	False	0.41516328
873	False	0.4151378
874	False	0.41511732
875	False	0.41427115
876	False	0.41423172
877	False	0.41367584
878	False	0.4135565
879	False	0.41336453
880	False	0.4128638
881	False	0.41249081
882	False	0.41235948
883	False	0.41218615
884	False	0.41218352
885	False	0.41181743
886	False	0.41156936
887	False	0.41120413
888	False	0.41038194
889	False	0.41035286
890	False	0.4102641
891	False	0.40998667
892	False	0.40884516
893	False	0.40873662
894	False	0.40853885
895	False	0.40853378
896	False	0.4080441
897	False	0.40747523
898	False	0.40743226
899	False	0.40733016
900	False	0.40707606
901	False	0.4066293
902	False	0.40662906
903	False	0.4063324
904	False	0.406231
905	False	0.40616366
906	False	0.40581664
907	False	0.40560117
908	False	0.40512246
909	False	0.40499797
910	False	0.4048716
911	False	0.40431273
912	False	0.4042599
913	False	0.4042218
914	False	0.40400594
915	False	0.40372112
916	False	0.40304747
917	False	0.4028331
918	False	0.40254796
919	False	0.4021375
920	False	0.4019678
921	False	0.40177202
922	False	0.40137887
923	False	0.40113178
924	False	0.40108022
925	False	0.4009618
926	False	0.40089756
927	False	0.40046734
928	False	0.40035963
929	False	0.4003496
930	False	0.4001664
931	False	0.39978108
932	False	0.3992632
933	False	0.39884856
934	False	0.3980435
935	False	0.3979849
936	False	0.39768904
937	False	0.39744592
938	False	0.39723593
939	False	0.39699608
940	False	0.3966655
941	False	0.39663905
942	False	0.39633408
943	False	0.3960345
944	False	0.39581966
945	False	0.39578146
946	False	0.39530808
947	False	0.39527506
948	False	0.39514238
949	False	0.39510712
950	False	0.3949555
951	False	0.39405385
952	False	0.3939801
953	False	0.39371195
954	False	0.39368075
955	False	0.39364028
956	False	0.3936167
957	False	0.39358076
958	False	0.39347956
959	False	0.39344987
960	False	0.3934056
961	False	0.3932239
962	False	0.39309663
963	False	0.392942
964	False	0.39264664
965	False	0.39262947
966	False	0.3924321
967	False	0.39235342
968	False	0.3918197
969	False	0.39168844
970	False	0.3914541
971	False	0.39134812
972	False	0.39025283
973	False	0.39021572
974	False	0.39016303
975	False	0.39011955
976	False	0.38970155
977	False	0.38967788
978	False	0.3896503
979	False	0.38892996
980	False	0.3888851
981	False	0.3887746
982	False	0.3886457
983	False	0.3883596
984	False	0.38821274
985	False	0.38817027
986	False	0.38782728
987	False	0.38762727
988	False	0.38745198
989	False	0.38708875
990	False	0.38650334
991	False	0.386503
992	False	0.38634452
993	False	0.38593176
994	False	0.38520443
995	False	0.3850316
996	False	0.384845
997	False	0.38464788
998	False	0.384548
999	False	0.38404083
1000	False	0.38387632
1001	False	0.38328046
1002	False	0.383187
1003	False	0.38285056
1004	False	0.38267604
1005	False	0.38151354
1006	False	0.381346
1007	False	0.38111663
1008	False	0.38093817
1009	False	0.38090882
1010	False	0.38066402
1011	False	0.38027653
1012	False	0.38022357
1013	False	0.3802047
1014	False	0.38014573
1015	False	0.3798768
1016	False	0.37970898
1017	False	0.37945497
1018	False	0.37895513
1019	False	0.37880182
1020	False	0.37872866
1021	False	0.3786656
1022	False	0.37863955
1023	False	0.37813005
1024	False	0.37767932
1025	False	0.37760118
1026	False	0.3775762
1027	False	0.37754536
1028	False	0.37743545
1029	False	0.3773653
1030	False	0.37733418
1031	False	0.3773147
1032	False	0.37727538
1033	False	0.37704405
1034	False	0.37681478
1035	False	0.37679446
1036	False	0.37627813
1037	False	0.37550282
1038	False	0.37532458
1039	False	0.37487474
1040	False	0.3747824
1041	False	0.37461686
1042	False	0.37457556
1043	False	0.37415335
1044	False	0.3740934
1045	False	0.3739052
1046	False	0.37362435
1047	False	0.37361264
1048	False	0.37254968
1049	False	0.37246984
1050	False	0.37233913
1051	False	0.37160116
1052	False	0.37102345
1053	False	0.37089795
1054	False	0.3708266
1055	False	0.3707887
1056	False	0.37069714
1057	False	0.3706295
1058	False	0.37044334
1059	False	0.37042922
1060	False	0.37039343
1061	False	0.3700734
1062	False	0.3699455
1063	False	0.3696962
1064	False	0.36948016
1065	False	0.3694375
1066	False	0.36914384
1067	False	0.36894852
1068	False	0.36889237
1069	False	0.36888334
1070	False	0.36884096
1071	False	0.3686558
1072	False	0.36856872
1073	False	0.36816826
1074	False	0.36745048
1075	False	0.36731386
1076	False	0.3673032
1077	False	0.3669275
1078	False	0.3666482
1079	False	0.3666411
1080	False	0.36652276
1081	False	0.3664016
1082	False	0.36604184
1083	False	0.36588326
1084	False	0.3656854
1085	False	0.36560354
1086	False	0.36556172
1087	False	0.36547413
1088	False	0.36538854
1089	False	0.36502883
1090	False	0.36489347
1091	False	0.3643217
1092	False	0.36400238
1093	False	0.36383867
1094	False	0.3637272
1095	False	0.36325923
1096	False	0.3631056
1097	False	0.36305708
1098	False	0.3630393
1099	False	0.36290416
1100	False	0.3627971
1101	False	0.3627389
1102	False	0.3625676
1103	False	0.36254716
1104	False	0.3624254
1105	False	0.36193532
1106	False	0.36165026
1107	False	0.36152533
1108	False	0.3614286
1109	False	0.36139494
1110	False	0.361205
1111	False	0.36118606
1112	False	0.3609733
1113	False	0.36058873
1114	False	0.36056983
1115	False	0.36053059
1116	False	0.36030605
1117	False	0.3601449
1118	False	0.36009273
1119	False	0.36003393
1120	False	0.35978755
1121	False	0.35961282
1122	False	0.35958248
1123	False	0.3595185
1124	False	0.35946867
1125	False	0.3591835
1126	False	0.35875213
1127	False	0.35832378
1128	False	0.35828638
1129	False	0.3580721
1130	False	0.35783723
1131	False	0.35780123
1132	False	0.3575054
1133	False	0.35738057
1134	False	0.35732406
1135	False	0.35721982
1136	False	0.357121
1137	False	0.3570982
1138	False	0.35679144
1139	False	0.35654554
1140	False	0.35638145
1141	False	0.35622168
1142	False	0.35615924
1143	False	0.35604817
1144	False	0.35597935
1145	False	0.35583493
1146	False	0.35542586
1147	False	0.3553065
1148	False	0.35471025
1149	False	0.35466877
1150	False	0.35457847
1151	False	0.35406458
1152	False	0.35404626
1153	False	0.35382995
1154	False	0.35353166
1155	False	0.35339853
1156	False	0.35326147
1157	False	0.3531897
1158	False	0.35307205
1159	False	0.3527332
1160	False	0.35270965
1161	False	0.35269934
1162	False	0.3526371
1163	False	0.3524548
1164	False	0.3524485
1165	False	0.35242373
1166	False	0.35239568
1167	False	0.35179865
1168	False	0.35155532
1169	False	0.35153493
1170	False	0.35150334
1171	False	0.35126603
1172	False	0.3511582
1173	False	0.3508445
1174	False	0.35060656
1175	False	0.35054848
1176	False	0.35053372
1177	False	0.35051617
1178	False	0.35031492
1179	False	0.34956256
1180	False	0.34938785
1181	False	0.34925112
1182	False	0.34911254
1183	False	0.3488123
1184	False	0.3484968
1185	False	0.34847048
1186	False	0.3483513
1187	False	0.34804145
1188	False	0.34785149
1189	False	0.34768516
1190	False	0.3475317
1191	False	0.3474064
1192	False	0.34686148
1193	False	0.34683356
1194	False	0.34681085
1195	False	0.3463051
1196	False	0.3463021
1197	False	0.34619752
1198	False	0.34618095
1199	False	0.34611535
1200	False	0.3458946
1201	False	0.34586772
1202	False	0.34570733
1203	False	0.3453832
1204	False	0.34536394
1205	False	0.34535095
1206	False	0.34531912
1207	False	0.34513316
1208	False	0.34458908
1209	False	0.34446615
1210	False	0.34408176
1211	False	0.3440425
1212	False	0.3438209
1213	False	0.34378442
1214	False	0.34356743
1215	False	0.34335497
1216	False	0.3432484
1217	False	0.34312963
1218	False	0.34290645
1219	False	0.34277305
1220	False	0.34213728
1221	False	0.34190005
1222	False	0.34184977
1223	False	0.3416647
1224	False	0.34098324
1225	False	0.3407946
1226	False	0.34063306
1227	False	0.3404945
1228	False	0.3401259
1229	False	0.3398855
1230	False	0.33942923
1231	False	0.33939502
1232	False	0.3393793
1233	False	0.33922258
1234	False	0.33895385
1235	False	0.33893108
1236	False	0.3387944
1237	False	0.33843598
1238	False	0.33831298
1239	False	0.33823657
1240	False	0.3380771
1241	False	0.3378072
1242	False	0.3377005
1243	False	0.3376723
1244	False	0.33759952
1245	False	0.33737555
1246	False	0.3373322
1247	False	0.33726165
1248	False	0.33703527
1249	False	0.33682707
1250	False	0.33678457
1251	True	0.33674	Y
1252	False	0.3367391
1253	False	0.3366085
1254	False	0.33658823
1255	False	0.33649468
1256	False	0.33640972
1257	False	0.33621562
1258	False	0.33619928
1259	False	0.33564335
1260	False	0.33546042
1261	False	0.33530766
1262	False	0.33519888
1263	False	0.3347982
1264	False	0.33479252
1265	False	0.33471298
1266	False	0.33463362
1267	False	0.33446527
1268	False	0.33408073
1269	False	0.33402374
1270	False	0.33398443
1271	False	0.33396688
1272	False	0.33383837
1273	False	0.3338167
1274	False	0.33380347
1275	False	0.33377007
1276	False	0.33365342
1277	False	0.33364925
1278	False	0.3333034
1279	False	0.333253
1280	False	0.33321896
1281	False	0.33302686
1282	False	0.33291766
1283	False	0.33248273
1284	False	0.33245358
1285	False	0.33227104
1286	False	0.33217266
1287	False	0.33195516
1288	False	0.331758
1289	False	0.3316109
1290	False	0.33152112
1291	False	0.33140722
1292	False	0.33136702
1293	False	0.33125877
1294	False	0.33123857
1295	False	0.33091974
1296	False	0.3302449
1297	False	0.33023676
1298	False	0.33014715
1299	False	0.3298896
1300	False	0.3297972
1301	False	0.3297882
1302	False	0.32946497
1303	False	0.32934964
1304	False	0.32926744
1305	False	0.32919544
1306	False	0.32883433
1307	False	0.32880113
1308	False	0.32873493
1309	False	0.3284418
1310	False	0.32823056
1311	False	0.32816118
1312	False	0.32805982
1313	False	0.3278547
1314	False	0.3277598
1315	False	0.32711384
1316	False	0.32704833
1317	False	0.32686225
1318	False	0.3268129
1319	False	0.3267038
1320	False	0.32666844
1321	False	0.3264928
1322	False	0.32645112
1323	False	0.32640845
1324	False	0.32618847
1325	False	0.32559222
1326	False	0.32556868
1327	False	0.3252611
1328	False	0.32502732
1329	False	0.32496923
1330	False	0.3246583
1331	False	0.32444382
1332	False	0.3243676
1333	False	0.324089
1334	False	0.32397974
1335	False	0.32396722
1336	False	0.32387605
1337	False	0.32363218
1338	False	0.3233943
1339	False	0.32318795
1340	False	0.3230962
1341	False	0.32306302
1342	False	0.32294476
1343	False	0.32282817
1344	False	0.32265648
1345	False	0.32239312
1346	False	0.32220188
1347	False	0.32214257
1348	False	0.32193214
1349	False	0.3218621
1350	False	0.32174295
1351	False	0.32169646
1352	False	0.32165492
1353	False	0.3213729
1354	False	0.32119352
1355	False	0.32109874
1356	False	0.32102564
1357	False	0.3209494
1358	False	0.32068464
1359	False	0.3203277
1360	False	0.32029003
1361	False	0.32017225
1362	False	0.3200842
1363	False	0.31940123
1364	False	0.3193917
1365	False	0.31887794
1366	False	0.3187929
1367	False	0.318402
1368	False	0.31832692
1369	False	0.31831095
1370	False	0.31820732
1371	False	0.3181192
1372	False	0.3179465
1373	False	0.3179133
1374	False	0.31770968
1375	False	0.31765422
1376	False	0.31747442
1377	False	0.31732008
1378	False	0.31723318
1379	False	0.317115
1380	False	0.31708434
1381	False	0.31697646
1382	False	0.31692296
1383	False	0.3168121
1384	False	0.31667385
1385	False	0.31662488
1386	False	0.31585547
1387	False	0.31566703
1388	False	0.31555206
1389	False	0.3152812
1390	False	0.3152629
1391	False	0.31516063
1392	False	0.31514025
1393	False	0.3149803
1394	False	0.31475794
1395	False	0.31438586
1396	False	0.31428632
1397	False	0.31404603
1398	False	0.31368718
1399	False	0.31365114
1400	False	0.31345543
1401	False	0.31335843
1402	False	0.31317902
1403	False	0.312579
1404	False	0.31252828
1405	False	0.3122486
1406	False	0.31164283
1407	False	0.311526
1408	False	0.31143147
1409	False	0.31140122
1410	False	0.3108548
1411	False	0.31083688
1412	False	0.31062576
1413	False	0.31057626
1414	False	0.31036627
1415	False	0.31033027
1416	False	0.30990788
1417	False	0.30973315
1418	False	0.30950692
1419	False	0.30950618
1420	False	0.30944756
1421	False	0.30931163
1422	False	0.30930802
1423	False	0.30921844
1424	False	0.30910653
1425	False	0.30879706
1426	False	0.3084023
1427	False	0.3083472
1428	False	0.3080593
1429	False	0.30791965
1430	False	0.3079001
1431	False	0.30785778
1432	False	0.30765665
1433	False	0.30764243
1434	False	0.30753914
1435	False	0.30753452
1436	False	0.30746156
1437	False	0.30731386
1438	False	0.30719912
1439	False	0.30716553
1440	False	0.3069571
1441	False	0.30680913
1442	False	0.30649635
1443	False	0.30647105
1444	False	0.30637765
1445	False	0.30627093
1446	False	0.3060681
1447	False	0.30601436
1448	False	0.30581278
1449	False	0.3057893
1450	False	0.30499354
1451	False	0.30495265
1452	False	0.30494314
1453	False	0.30486825
1454	False	0.30472323
1455	False	0.30470142
1456	False	0.30456692
1457	False	0.3041964
1458	False	0.3040678
1459	False	0.3036895
1460	False	0.30360866
1461	False	0.30360198
1462	False	0.30315402
1463	False	0.30315042
1464	False	0.30311936
1465	False	0.30298075
1466	False	0.30294463
1467	False	0.30274513
1468	False	0.30270073
1469	False	0.3025379
1470	False	0.30247468
1471	False	0.30211848
1472	False	0.30184603
1473	False	0.30183345
1474	False	0.3018298
1475	False	0.30174318
1476	False	0.30111548
1477	False	0.30099574
1478	False	0.30097926
1479	False	0.30079925
1480	False	0.30053365
1481	False	0.3002515
1482	False	0.300211
1483	False	0.30017197
1484	False	0.30006343
1485	False	0.30004796
1486	False	0.29995918
1487	False	0.2997777
1488	False	0.29971164
1489	False	0.29967397
1490	False	0.29945913
1491	False	0.29925686
1492	False	0.29917723
1493	False	0.29899806
1494	False	0.29885867
1495	False	0.29864267
1496	False	0.29857567
1497	False	0.29850942
1498	False	0.29838637
1499	False	0.29825914
1500	False	0.2982441
1501	False	0.29807052
1502	False	0.2978436
1503	False	0.29778254
1504	False	0.2976255
1505	False	0.29758427
1506	False	0.29735467
1507	False	0.29734978
1508	False	0.29732284
1509	False	0.29728338
1510	False	0.2970245
1511	False	0.29689857
1512	False	0.29689258
1513	False	0.2965853
1514	False	0.29646644
1515	False	0.2963907
1516	False	0.29637265
1517	False	0.29622537
1518	False	0.29609832
1519	False	0.29608113
1520	False	0.2960645
1521	False	0.296054
1522	False	0.29593766
1523	False	0.2957178
1524	False	0.29563895
1525	False	0.29530692
1526	False	0.29522982
1527	False	0.29519966
1528	False	0.29519862
1529	False	0.29492363
1530	False	0.2948678
1531	False	0.294589
1532	False	0.29440755
1533	False	0.29430395
1534	False	0.29417446
1535	False	0.2941516
1536	False	0.29393736
1537	False	0.29392147
1538	False	0.2936482
1539	False	0.29363176
1540	False	0.29339615
1541	False	0.29339224
1542	False	0.29337448
1543	False	0.29323602
1544	False	0.29319233
1545	False	0.29312623
1546	False	0.29303366
1547	False	0.2927955
1548	False	0.29278618
1549	False	0.29268542
1550	False	0.2924593
1551	False	0.2921328
1552	False	0.29159176
1553	False	0.29137212
1554	False	0.29080537
1555	False	0.2908008
1556	False	0.2907758
1557	False	0.29062173
1558	False	0.2900832
1559	False	0.28994054
1560	False	0.28984258
1561	False	0.2897038
1562	False	0.2896534
1563	False	0.28938895
1564	False	0.2892978
1565	False	0.28910062
1566	False	0.28903806
1567	False	0.28881863
1568	False	0.28868312
1569	False	0.28857175
1570	False	0.28849182
1571	False	0.28828114
1572	False	0.28809947
1573	False	0.2880016
1574	False	0.28791618
1575	False	0.2879028
1576	False	0.28787476
1577	False	0.28775096
1578	False	0.28774923
1579	False	0.287532
1580	False	0.28722054
1581	False	0.28684574
1582	False	0.2864951
1583	False	0.28644937
1584	False	0.28643972
1585	False	0.28592545
1586	False	0.28577542
1587	False	0.28570682
1588	False	0.28555298
1589	False	0.28536233
1590	False	0.28531137
1591	False	0.28530845
1592	False	0.2849586
1593	False	0.28485882
1594	False	0.28479272
1595	False	0.28453216
1596	False	0.2845135
1597	False	0.28450307
1598	False	0.28436053
1599	False	0.28431982
1600	False	0.2842874
1601	False	0.28398636
1602	False	0.28392902
1603	False	0.28377494
1604	False	0.28376094
1605	False	0.2837227
1606	False	0.283574
1607	False	0.2835272
1608	False	0.28342438
1609	False	0.28339747
1610	False	0.28338072
1611	False	0.28322986
1612	False	0.2831529
1613	False	0.28258702
1614	False	0.28249988
1615	False	0.28249305
1616	False	0.28243038
1617	False	0.28167945
1618	False	0.28155437
1619	False	0.28145963
1620	False	0.28145233
1621	False	0.28132823
1622	False	0.28124493
1623	False	0.28107318
1624	False	0.28063595
1625	False	0.28042704
1626	False	0.28029954
1627	False	0.2801831
1628	False	0.28012264
1629	False	0.2800773
1630	False	0.279768
1631	False	0.27957448
1632	False	0.27953246
1633	False	0.27921855
1634	False	0.2791937
1635	False	0.27915207
1636	False	0.2788931
1637	False	0.27882242
1638	False	0.27882028
1639	False	0.27869245
1640	False	0.2785838
1641	False	0.27847308
1642	False	0.27816352
1643	False	0.2778436
1644	False	0.27776757
1645	False	0.27757093
1646	False	0.2774772
1647	False	0.2772155
1648	False	0.27714702
1649	False	0.27678168
1650	False	0.2767052
1651	False	0.27652586
1652	False	0.2765044
1653	False	0.27645078
1654	False	0.27630422
1655	False	0.27613145
1656	False	0.27586973
1657	False	0.27585205
1658	False	0.2756743
1659	False	0.27564874
1660	False	0.27555156
1661	False	0.27505565
1662	False	0.27500612
1663	False	0.27485725
1664	False	0.2748139
1665	False	0.27467036
1666	False	0.27452376
1667	False	0.27445474
1668	False	0.27414432
1669	False	0.27369785
1670	False	0.27367425
1671	False	0.27357563
1672	False	0.27343825
1673	False	0.2733009
1674	False	0.27318075
1675	False	0.27278346
1676	False	0.2727781
1677	False	0.27257645
1678	False	0.2724289
1679	False	0.27242878
1680	False	0.27218053
1681	False	0.2719369
1682	False	0.2719326
1683	False	0.2716003
1684	False	0.27125725
1685	False	0.27124658
1686	False	0.27121177
1687	False	0.27100518
1688	False	0.27078983
1689	False	0.2707796
1690	False	0.27075386
1691	False	0.27070728
1692	False	0.27058566
1693	False	0.2705535
1694	False	0.27045858
1695	False	0.27037373
1696	False	0.27017832
1697	False	0.26986307
1698	False	0.26977104
1699	False	0.26976082
1700	False	0.26969245
1701	False	0.26965252
1702	False	0.2694808
1703	False	0.26918742
1704	False	0.26916903
1705	False	0.26911622
1706	False	0.26910663
1707	False	0.26895946
1708	False	0.26885656
1709	False	0.26877046
1710	False	0.26876563
1711	False	0.26792908
1712	False	0.26749423
1713	False	0.2674811
1714	False	0.26742432
1715	False	0.2674163
1716	False	0.26741606
1717	False	0.26733428
1718	False	0.26728502
1719	False	0.26717162
1720	False	0.26681742
1721	False	0.26665443
1722	False	0.26646367
1723	False	0.26629573
1724	False	0.266287
1725	False	0.26621097
1726	False	0.2662058
1727	False	0.26611555
1728	False	0.26596382
1729	False	0.26594305
1730	False	0.265608
1731	False	0.26558533
1732	False	0.26554736
1733	False	0.2654946
1734	False	0.26540527
1735	False	0.26519227
1736	False	0.26451516
1737	False	0.26429054
1738	False	0.2640921
1739	False	0.26376793
1740	False	0.26349604
1741	False	0.26311493
1742	False	0.263046
1743	False	0.26283222
1744	False	0.26272854
1745	False	0.2625819
1746	False	0.26251066
1747	False	0.26245984
1748	False	0.2623392
1749	False	0.26231158
1750	False	0.26198867
1751	False	0.26194972
1752	False	0.26184797
1753	False	0.2617745
1754	False	0.2613435
1755	False	0.26122004
1756	False	0.26111546
1757	False	0.2602709
1758	False	0.2601051
1759	False	0.2599753
1760	False	0.2598933
1761	False	0.25988865
1762	False	0.25987172
1763	False	0.259716
1764	False	0.25937906
1765	False	0.25932333
1766	False	0.25907817
1767	False	0.25895733
1768	False	0.25885665
1769	False	0.25868466
1770	False	0.2586579
1771	False	0.2586433
1772	False	0.25825667
1773	False	0.25823212
1774	False	0.2581325
1775	False	0.25784186
1776	False	0.25769556
1777	False	0.2574701
1778	False	0.25745004
1779	False	0.25734377
1780	False	0.2572346
1781	False	0.2569618
1782	False	0.25685552
1783	False	0.25673702
1784	False	0.25670037
1785	False	0.25667617
1786	False	0.25662285
1787	False	0.25659567
1788	False	0.25657082
1789	False	0.25646034
1790	False	0.25623494
1791	False	0.25610137
1792	False	0.25608304
1793	False	0.25596344
1794	False	0.25575945
1795	False	0.25562432
1796	False	0.25539434
1797	False	0.2553876
1798	False	0.2550052
1799	False	0.25495994
1800	False	0.25490373
1801	False	0.25478765
1802	False	0.2545995
1803	False	0.25457567
1804	False	0.25443488
1805	False	0.25437215
1806	False	0.25434855
1807	False	0.25406075
1808	False	0.25390363
1809	False	0.2538503
1810	False	0.25375903
1811	False	0.2535619
1812	False	0.25353414
1813	False	0.25349417
1814	False	0.25329375
1815	False	0.2531943
1816	False	0.25318232
1817	False	0.252904
1818	False	0.25284284
1819	False	0.2526534
1820	False	0.25255162
1821	False	0.2524569
1822	False	0.25238764
1823	False	0.25224346
1824	False	0.2522025
1825	False	0.25217107
1826	False	0.25194478
1827	False	0.25179312
1828	False	0.25175762
1829	False	0.2516179
1830	False	0.25160918
1831	False	0.25160912
1832	False	0.25157014
1833	False	0.25147662
1834	False	0.25118333
1835	False	0.25116068
1836	False	0.2510344
1837	False	0.25102946
1838	False	0.25100422
1839	False	0.2509634
1840	False	0.25092697
1841	False	0.25090522
1842	False	0.2506986
1843	False	0.25065538
1844	False	0.25055522
1845	False	0.25044712
1846	False	0.25036782
1847	False	0.25030532
1848	False	0.250205
1849	False	0.2498497
1850	False	0.24977846
1851	False	0.24975152
1852	False	0.249705
1853	False	0.24962327
1854	False	0.2494653
1855	False	0.24918732
1856	False	0.24907763
1857	False	0.2490142
1858	False	0.24890812
1859	False	0.24872695
1860	False	0.24819122
1861	False	0.2476471
1862	False	0.24756429
1863	False	0.2475471
1864	False	0.24751085
1865	False	0.24736166
1866	False	0.24700797
1867	False	0.2469993
1868	False	0.24671912
1869	False	0.24664359
1870	False	0.24650933
1871	False	0.24649061
1872	False	0.24640304
1873	False	0.24639611
1874	False	0.2462719
1875	False	0.24599175
1876	False	0.24597248
1877	False	0.24592543
1878	False	0.24589853
1879	False	0.24588227
1880	False	0.24587145
1881	False	0.24586417
1882	False	0.2458295
1883	False	0.24581714
1884	False	0.24571927
1885	False	0.24571022
1886	False	0.24569537
1887	False	0.24559547
1888	False	0.24558991
1889	False	0.24556959
1890	False	0.24548714
1891	False	0.24518803
1892	False	0.24495673
1893	False	0.24483424
1894	False	0.24471816
1895	False	0.24470791
1896	False	0.24449825
1897	False	0.24400982
1898	False	0.24316004
1899	False	0.24302791
1900	False	0.24283344
1901	False	0.24266365
1902	False	0.24249269
1903	False	0.24240743
1904	False	0.24240051
1905	False	0.24219531
1906	False	0.24216889
1907	False	0.24201906
1908	False	0.24196072
1909	False	0.24189436
1910	False	0.24188344
1911	False	0.24130008
1912	False	0.24069528
1913	False	0.24054173
1914	False	0.2404171
1915	False	0.24040039
1916	False	0.24004944
1917	False	0.24001762
1918	False	0.2399334
1919	False	0.2398467
1920	False	0.23938966
1921	False	0.23920055
1922	False	0.2387772
1923	False	0.238708
1924	False	0.23864178
1925	False	0.23814438
1926	False	0.2381212
1927	False	0.23800074
1928	False	0.23778959
1929	False	0.23772447
1930	False	0.23751888
1931	False	0.2373855
1932	False	0.23733485
1933	False	0.23720801
1934	False	0.23710838
1935	False	0.23706858
1936	False	0.23701823
1937	False	0.23662935
1938	False	0.23658422
1939	False	0.23653492
1940	False	0.23647319
1941	False	0.23645164
1942	False	0.23615053
1943	False	0.23606594
1944	False	0.2359917
1945	False	0.23571901
1946	False	0.2356234
1947	False	0.23560345
1948	False	0.23543629
1949	False	0.23539194
1950	False	0.23530357
1951	False	0.23522924
1952	False	0.23505113
1953	False	0.2350386
1954	False	0.23486362
1955	False	0.23472758
1956	False	0.2344167
1957	False	0.23441397
1958	False	0.234267
1959	False	0.23400909
1960	False	0.23399238
1961	False	0.23389778
1962	False	0.23375444
1963	False	0.23371549
1964	False	0.23369466
1965	False	0.23351292
1966	False	0.23345056
1967	False	0.23342912
1968	False	0.23338267
1969	False	0.23317565
1970	False	0.23314577
1971	False	0.23284371
1972	False	0.232542
1973	False	0.23226312
1974	False	0.23223045
1975	False	0.23220819
1976	False	0.23202243
1977	False	0.23186898
1978	False	0.23172502
1979	False	0.23162751
1980	False	0.2316153
1981	False	0.23154289
1982	False	0.23154078
1983	False	0.23150797
1984	False	0.2314526
1985	False	0.23143853
1986	False	0.23131798
1987	False	0.23089516
1988	False	0.23078205
1989	False	0.2304069
1990	False	0.23040524
1991	False	0.23038842
1992	False	0.23030484
1993	False	0.22999749
1994	False	0.22973903
1995	False	0.22972614
1996	False	0.22931406
1997	False	0.22922482
1998	False	0.22909549
1999	False	0.22901756
[truncated: 822 more rows]
