# Supplementary material for: Development and validation of a deep learning model for detection of breast cancers in mammography from multi-institutional datasets
Source: PLoS One. 2022 Mar 24;17(3):e0265751. doi: 10.1371/journal.pone.0265751 (PMC8947392; doi:10.1371/journal.pone.0265751)
Supplement: S3 File — (CSV) [file pone.0265751.s003.csv]

ANNON_id	Malignant	Model_prediction	Mass	Calc	FAD	Distortion
1	True	0.97227895	Y			Y
2	True	0.9705118	Y	Y		Y
3	True	0.97043085	Y			Y
4	True	0.970235	Y
5	True	0.9681862	Y			Y
6	True	0.9679933	Y			Y
7	True	0.9669899	Y			Y
8	True	0.9636571	Y			Y
9	True	0.9633027	Y	Y		Y
10	True	0.9629139	Y	Y
11	True	0.96212125	Y			Y
12	True	0.9615873	Y			Y
13	True	0.9611694	Y			Y
14	True	0.9607535	Y
15	True	0.96051764	Y			Y
16	True	0.95880634	Y	Y		Y
17	True	0.958647	Y			Y
18	True	0.95853853			Y
19	True	0.95734227	Y			Y
20	True	0.956721	Y			Y
21	True	0.95495105	Y			Y
22	True	0.9522894	Y			Y
23	True	0.95226693	Y
24	True	0.95210797			Y
25	True	0.9499366	Y			Y
26	True	0.9497027	Y			Y
27	True	0.9483687	Y			Y
28	True	0.948008	Y
29	True	0.9473977	Y			Y
30	True	0.94606715	Y			Y
31	True	0.9446629	Y			Y
32	True	0.94309133	Y			Y
33	True	0.9427253	Y			Y
34	True	0.94244695	Y			Y
35	True	0.94142014		Y	Y
36	True	0.93901247	Y			Y
37	True	0.93737024	Y			Y
38	True	0.9343127	Y	Y
39	True	0.9342725	Y			Y
40	True	0.93415433	Y
41	True	0.9339683			Y
42	True	0.9309405			Y
43	True	0.9305709	Y			Y
44	True	0.92752373		Y	Y
45	True	0.92731535	Y			Y
46	True	0.92511797			Y
47	True	0.9232085	Y	Y		Y
48	True	0.92273146			Y
49	True	0.9207211	Y			Y
50	True	0.9173622	Y			Y
51	True	0.9164434	Y		Y
52	True	0.91422194	Y			Y
53	True	0.91358334	Y
54	True	0.91270494			Y	Y
55	True	0.9107272				Y
56	True	0.9099582		Y	Y
57	True	0.9086329	Y	Y
58	True	0.90428936	Y			Y
59	False	0.9039843
60	True	0.90245813	Y
61	True	0.9024225	Y	Y		Y
62	True	0.9020737			Y	Y
63	True	0.90113646				Y
64	True	0.8993348	Y
65	True	0.89894474	Y			Y
66	True	0.89875346	Y
67	True	0.8965857	Y
68	True	0.8945497	Y			Y
69	True	0.893213	Y			Y
70	True	0.8929498	Y			Y
71	True	0.89079475	Y	Y		Y
72	True	0.8894563			Y
73	True	0.8893929		Y
74	True	0.88901025	Y
75	True	0.88832617	Y	Y		Y
76	True	0.8871871		Y
77	True	0.8859105	Y			Y
78	True	0.88582045	Y			Y
79	True	0.88503206	Y	Y		Y
80	True	0.8846545	Y			Y
81	True	0.8845547	Y	Y		Y
82	True	0.87915206	Y
83	True	0.8790122			Y	Y
84	True	0.8784615	Y			Y
85	True	0.87834036	Y	Y
86	True	0.8761594	Y
87	True	0.87139714		Y	Y	Y
88	True	0.8702036	Y
89	True	0.869764		Y	Y
90	True	0.8694513	Y	Y
91	True	0.86870444		Y		Y
92	False	0.8682502
93	True	0.8651301		Y
94	False	0.86281335
95	True	0.86267465		Y	Y	Y
96	True	0.8619649		Y
97	True	0.8594502	Y
98	True	0.85761374	Y
99	True	0.8575331			Y
100	True	0.8542858	Y			Y
101	True	0.85256755	Y			Y
102	True	0.8522867			Y	Y
103	True	0.8521912	Y	Y
104	True	0.85157067		Y	Y
105	True	0.8510119		Y	Y	Y
106	True	0.84974056	Y			Y
107	True	0.8482353			Y
108	True	0.84797734			Y
109	True	0.84741974	Y			Y
110	True	0.84741956			Y	Y
111	True	0.84542674			Y
112	False	0.84460056
113	True	0.8433295			Y
114	True	0.8407669			Y
115	True	0.84002745	Y			Y
116	True	0.83863276	Y			Y
117	True	0.8381012		Y	Y
118	True	0.83712906			Y	Y
119	True	0.8349888		Y
120	True	0.8328717				Y
121	True	0.82998604		Y	Y
122	True	0.82901293	Y	Y
123	True	0.82557696	Y
124	False	0.82478696
125	True	0.82316726		Y
126	True	0.81745064			Y
127	False	0.8148778
128	True	0.81466484	Y
129	True	0.8143616	Y
130	True	0.81289154			Y	Y
131	True	0.8114891			Y
132	True	0.810178	Y			Y
133	True	0.8100228		Y	Y
134	True	0.80826885		Y
135	True	0.80021125	Y			Y
136	True	0.79924345	Y			Y
137	True	0.7937444		Y
138	True	0.7917897		Y	Y
139	True	0.7897016			Y
140	False	0.7882071
141	True	0.7814949		Y	Y
142	True	0.7812179		Y	Y
143	False	0.7788984
144	False	0.7773386
145	True	0.7744478	Y			Y
146	True	0.7710622				Y
147	True	0.7707677			Y	Y
148	False	0.7677682
149	True	0.7677555			Y
150	True	0.7676706	Y			Y
151	True	0.7672852	Y			Y
152	True	0.7626034	Y
153	True	0.757085			Y
154	False	0.7559902
155	True	0.7559765	Y	Y		Y
156	True	0.75307244			Y	Y
157	True	0.75229794			Y
158	True	0.75107205			Y
159	True	0.7457083	Y	Y
160	False	0.74408036
161	True	0.7429434			Y
162	True	0.73554367	Y
163	True	0.73484135		Y	Y
164	True	0.73054713		Y
165	True	0.72729224			Y
166	True	0.72382617			Y
167	True	0.7207181		Y
168	True	0.71961534	Y
169	True	0.7190715			Y
170	True	0.7182226		Y
171	True	0.71781313		Y	Y
172	True	0.7172434		Y
173	True	0.7146796	Y	Y		Y
174	True	0.7130562	Y			Y
175	True	0.7123115			Y
176	False	0.71130365
177	True	0.7102636			Y	Y
178	True	0.7078171		Y
179	True	0.7050207		Y
180	True	0.70258206		Y
181	False	0.70065194
182	False	0.69847864
183	False	0.69754803
184	True	0.69443345			Y
185	False	0.6926395
186	False	0.68237543
187	True	0.67992395	Y
188	True	0.6798022	Y
189	True	0.67878				Y
190	False	0.67875105
191	False	0.6724564
192	True	0.6722093			Y	Y
193	True	0.6707034		Y
194	True	0.670172		Y
195	False	0.6675023
196	False	0.66639876
197	False	0.6613658
198	True	0.65374595	Y	Y		Y
199	False	0.65074724
200	False	0.64651287
201	True	0.6436369		Y
202	False	0.6344565
203	False	0.63299155
204	False	0.63125515
205	True	0.63014567			Y
206	True	0.62993103			Y
207	True	0.6283884			Y
208	True	0.6282735		Y
209	False	0.62403345
210	False	0.62229294
211	False	0.6195651
212	False	0.61801994
213	True	0.6169319		Y
214	True	0.6163516		Y
215	True	0.6151326		Y
216	True	0.61239135			Y
217	True	0.6112346		Y	Y
218	True	0.610675		Y
219	False	0.6038844
220	True	0.6035054			Y
221	True	0.5956567		Y	Y
222	True	0.5946232			Y
223	False	0.5920173
224	False	0.5889435
225	False	0.5882125
226	False	0.57288295
227	True	0.5694264		Y
228	False	0.56848484
229	False	0.56632024
230	False	0.5643531
231	False	0.5602382
232	False	0.5600479
233	False	0.55643064
234	False	0.5546901
235	False	0.55400807
236	True	0.5536159			Y
237	True	0.55265784		Y	Y
238	True	0.5521681			Y
239	True	0.5494886			Y
240	False	0.54780287
241	False	0.5471555
242	False	0.5446393
243	False	0.54302055
244	False	0.5408804
245	False	0.5373079
246	False	0.53642106
247	False	0.53608733
248	False	0.531354
249	False	0.52551603
250	True	0.5249567		Y
251	False	0.5238445
252	True	0.5213806			Y
253	False	0.51764137
254	False	0.51454324
255	True	0.5129806		Y
256	False	0.5109115
257	False	0.5096154
258	True	0.5008327		Y
259	False	0.49661
260	False	0.49631494
261	False	0.493759
262	False	0.49262503
263	False	0.48798373
264	False	0.48545793
265	False	0.48434335
266	True	0.48154074		Y
267	False	0.48118347
268	True	0.48069057			Y
269	False	0.48001182
270	False	0.47941104
271	False	0.47891653
272	True	0.4788438		Y
273	False	0.4781691
274	True	0.47548333		Y
275	True	0.47514945		Y	Y
276	True	0.47143176		Y	Y
277	False	0.4701696
278	True	0.46586064		Y
279	False	0.4643852
280	False	0.46017104
281	False	0.45783707
282	False	0.45491427
283	False	0.45202717
284	True	0.4512809		Y
285	False	0.44539574
286	True	0.44374225		Y
287	False	0.44352436
288	False	0.4405118
289	False	0.43209404
290	True	0.42757398		Y
291	True	0.42322567	Y
292	True	0.4227826				Y
293	False	0.4222454
294	False	0.4219022
295	False	0.4216081
296	True	0.41957444		Y
297	False	0.41956562
298	False	0.41922367
299	False	0.41904613
300	True	0.41391957	Y			Y
301	False	0.4123566
302	False	0.41214305
303	False	0.41175807
304	False	0.41040096
305	False	0.40867183
306	False	0.40542734
307	False	0.40309086
308	True	0.40282893			Y	Y
309	False	0.40150928
310	False	0.40000045
311	False	0.39516062
312	False	0.3934053
313	False	0.39334896
314	True	0.38719067			Y
315	False	0.3853962
316	False	0.38502842
317	False	0.38275748
318	False	0.3820776
319	False	0.3816347
320	False	0.37748542
321	False	0.37690842
322	False	0.3748727
323	False	0.3746297
324	False	0.37422305
325	False	0.37290612
326	True	0.37279138		Y
327	True	0.37035868		Y
328	False	0.36749902
329	False	0.36523733
330	False	0.36419594
331	False	0.364169
332	False	0.36276782
333	False	0.3626189
334	False	0.3618001
335	True	0.36093098		Y
336	False	0.3586473
337	False	0.3572414
338	False	0.35669416
339	False	0.35531965
340	True	0.35410348		Y
341	False	0.35365742
342	False	0.350262
343	False	0.34951362
344	False	0.34902212
345	False	0.34684005
346	False	0.3466553
347	False	0.3459382
348	False	0.3451016
349	False	0.34197822
350	True	0.3412105			Y
351	False	0.34082615
352	True	0.34059006	Y			Y
353	False	0.3392107
354	False	0.33840227
355	False	0.3370119
356	False	0.33698195
357	False	0.33597735
358	False	0.3354469
359	True	0.3346731	Y	Y
360	False	0.33412766
361	False	0.33178064
362	False	0.33058184
363	False	0.32754105
364	False	0.32625932
365	True	0.32321864				Y
366	False	0.32133532
367	False	0.3203601
368	False	0.32011408
369	False	0.31820023
370	False	0.31642136
371	False	0.31413618
372	False	0.31399098
373	False	0.31379524
374	False	0.31152517
375	False	0.31069928
376	False	0.30961958
377	False	0.30805472
378	False	0.3077223
379	False	0.30745608
380	False	0.3074492
381	False	0.30640307
382	True	0.30007726		Y
383	True	0.29863402				Y
384	False	0.29356506
385	False	0.29226685
386	False	0.29125085
387	False	0.29084495
388	False	0.2902686
389	False	0.2895749
390	False	0.2891202
391	False	0.28861153
392	False	0.28651625
393	False	0.28649622
394	False	0.28381902
395	False	0.28375334
396	False	0.28005245
397	False	0.2793065
398	False	0.27895683
399	False	0.2773565
400	False	0.27168155
401	False	0.2708726
402	False	0.27005377
403	False	0.26737234
404	False	0.26558354
405	False	0.26359025
406	False	0.2623832
407	False	0.25954786
408	False	0.25928432
409	False	0.2577618
410	False	0.25762418
411	False	0.25748205
412	False	0.2572429
413	False	0.25572923
414	False	0.2555598
415	False	0.25521848
416	False	0.25415275
417	False	0.2536694
418	False	0.2522516
419	False	0.25081936
420	False	0.25077793
421	False	0.24688333
422	False	0.2466627
423	True	0.2449			Y	Y
424	False	0.24328396
425	False	0.24258007
426	False	0.24035905
427	False	0.2400388
428	False	0.23983414
429	False	0.23618503
430	False	0.23558259
431	False	0.23322444
432	False	0.23204164
433	False	0.23109572
434	False	0.23052932
435	False	0.2265989
436	False	0.22607215
437	False	0.2256006
438	False	0.22523327
439	False	0.22429103
440	False	0.22386178
441	False	0.22355305
442	False	0.22232786
443	False	0.22039998
444	False	0.21948329
445	False	0.21797463
446	False	0.21671389
447	False	0.2120398
448	False	0.21202345
449	False	0.21040191
450	False	0.20899928
451	False	0.2089794
452	False	0.20863742
453	False	0.2077843
454	False	0.2067145
455	False	0.20458527
456	False	0.20390497
457	False	0.20365535
458	False	0.20163558
459	False	0.20125814
460	False	0.2002777
461	False	0.19883372
462	False	0.19655629
463	False	0.1963582
464	False	0.19273236
465	False	0.1837915
466	False	0.18373168
467	False	0.1791566
468	False	0.17884627
469	False	0.17680044
470	False	0.17534555
471	False	0.17208093
472	False	0.17045254
473	False	0.16955133
474	False	0.16813694
475	False	0.16328219
476	False	0.16236672
477	False	0.1594298
478	False	0.15563376
479	False	0.15377367
480	False	0.15218818
481	False	0.15164979
482	False	0.14924885
483	False	0.14758791
484	False	0.1432553
485	False	0.1407891
486	False	0.13406202
487	False	0.13257691
488	False	0.11337597
489	False	0.1093997
490	False	0.0
491	False	0.0
