# Supplementary material for: Development and validation of a deep learning model for detection of breast cancers in mammography from multi-institutional datasets
Source: PLoS One. 2022 Mar 24;17(3):e0265751. doi: 10.1371/journal.pone.0265751 (PMC8947392; doi:10.1371/journal.pone.0265751)
Supplement: S4 File — (CSV) [file pone.0265751.s004.csv]

ANNON_id	Malignant	Model_prediction	Mass	Calc	FAD	Distortion
1	False	0.9722773
2	False	0.9565342
3	True	0.9558235		Y	Y
4	True	0.9499878		Y	Y
5	False	0.9421368
6	False	0.92510605
7	False	0.9231081
8	False	0.92007107
9	True	0.9171885	Y	Y
10	False	0.9141351
11	False	0.90937907
12	True	0.90874076			Y
13	False	0.9056625
14	False	0.9007171
15	True	0.89931995			Y
16	False	0.8972982
17	False	0.8948379
18	False	0.8933783
19	True	0.89185965				Y
20	True	0.89027053		Y
21	False	0.8900258
22	True	0.88913554				Y
23	False	0.884776
24	False	0.8842578
25	False	0.88366205
26	False	0.88334846
27	True	0.88262653				Y
28	True	0.8812411			Y
29	True	0.87827784				Y
30	False	0.87616116
31	False	0.87535495
32	False	0.8690035
33	False	0.8674428
34	False	0.8671015
35	False	0.86292183
36	False	0.8612742
37	False	0.85766864
38	False	0.8567443
39	False	0.8555576
40	False	0.8548364
41	False	0.85238165
42	False	0.8517604
43	False	0.85072976
44	False	0.84943956
45	False	0.8486316
46	False	0.84562325
47	False	0.8449092
48	True	0.84483266			Y
49	True	0.84426075	Y	Y
50	True	0.8408256		Y
51	False	0.8404612
52	False	0.83921605
53	False	0.8390308
54	False	0.8387533
55	False	0.8363436
56	True	0.8321002	Y	Y
57	False	0.83136547
58	False	0.8305143
59	False	0.8282227
60	True	0.8240953		Y
61	False	0.8204057
62	True	0.8176773		Y
63	False	0.8156537
64	False	0.81364393
65	False	0.81336516
66	False	0.8119246
67	False	0.8091383
68	False	0.8074668
69	False	0.8060469
70	False	0.80600464
71	True	0.8053163	Y	Y
72	False	0.8046895
73	False	0.8032599
74	False	0.8031516
75	False	0.8018226
76	False	0.8017758
77	False	0.80020833
78	False	0.7997797
79	False	0.79957885
80	True	0.79736024		Y
81	False	0.7970339
82	False	0.7952568
83	False	0.7951412
84	False	0.79488087
85	False	0.79362184
86	False	0.79020214
87	False	0.7898672
88	False	0.7894038
89	False	0.7890454
90	False	0.78877544
91	False	0.78671587
92	False	0.7854252
93	True	0.7843808		Y	Y
94	False	0.78398424
95	False	0.7834954
96	True	0.78190815			Y
97	False	0.7812896
98	False	0.78117275
99	False	0.78027624
100	False	0.7789804
101	False	0.77863103
102	False	0.77751356
103	False	0.777491
104	False	0.77593654
105	False	0.7755795
106	False	0.774711
107	False	0.77255195
108	False	0.7700692
109	False	0.7675827
110	False	0.76703715
111	False	0.765882
112	False	0.7649627
113	False	0.764858
114	False	0.76455677
115	False	0.76449907
116	False	0.76435596
117	False	0.7639383
118	False	0.7626282
119	False	0.76249313
120	False	0.7591719
121	False	0.7591312
122	False	0.7559502
123	False	0.7557971
124	False	0.75546265
125	False	0.7545339
126	False	0.7538123
127	False	0.7526515
128	False	0.7498085
129	False	0.74823326
130	False	0.74699306
131	False	0.74608856
132	True	0.74512076		Y
133	False	0.7434956
134	False	0.7430756
135	False	0.74304116
136	False	0.74151003
137	False	0.74089664
138	False	0.7404188
139	False	0.73981893
140	False	0.7393582
141	False	0.7384792
142	False	0.73727494
143	False	0.73552287
144	False	0.73538816
145	False	0.73504645
146	False	0.73503906
147	False	0.73426664
148	False	0.7332297
149	False	0.7310599
150	False	0.73076487
151	False	0.730565
152	False	0.73046076
153	False	0.73035336
154	False	0.73025477
155	False	0.7299642
156	False	0.72909194
157	False	0.72803056
158	False	0.726959
159	False	0.72680557
160	True	0.7262879	Y
161	False	0.7259472
162	False	0.7252199
163	False	0.72491384
164	False	0.7232926
165	False	0.7207587
166	False	0.7203844
167	False	0.7188051
168	False	0.7183136
169	False	0.71796256
170	False	0.7172766
171	False	0.7172602
172	False	0.7169064
173	False	0.71640533
174	False	0.7163175
175	False	0.7103428
176	False	0.7093186
177	False	0.7089474
178	False	0.7075577
179	False	0.70729846
180	False	0.70649153
181	False	0.705846
182	False	0.7056094
183	True	0.7048536
184	False	0.70385826
185	False	0.7035979
186	False	0.7035647
187	False	0.7034743
188	False	0.7032953
189	False	0.70244133
190	False	0.70214295
191	False	0.7009496
192	False	0.6996688
193	False	0.69847214
194	False	0.6983429
195	False	0.69786066
196	False	0.69666153
197	False	0.6964688
198	False	0.6958134
199	False	0.6957111
200	False	0.6954952
201	False	0.6951897
202	False	0.69460106
203	False	0.6937558
204	False	0.6927988
205	False	0.6916475
206	False	0.69147134
207	False	0.69137394
208	False	0.69026864
209	False	0.6898239
210	False	0.6880585
211	False	0.6861642
212	False	0.68606585
213	False	0.685786
214	False	0.68535745
215	False	0.6842026
216	True	0.683124		Y	Y
217	False	0.6828172
218	False	0.6820201
219	False	0.68195087
220	False	0.6798413
221	False	0.6794727
222	False	0.6788898
223	False	0.678529
224	False	0.67775786
225	False	0.6761416
226	False	0.6755049
227	False	0.67464167
228	False	0.6741063
229	False	0.673149
230	False	0.671
231	False	0.6709947
232	False	0.6702484
233	False	0.670238
234	False	0.66907823
235	True	0.6679114			Y
236	False	0.6672803
237	False	0.6662079
238	False	0.663748
239	False	0.66348237
240	False	0.6629351
241	False	0.66273457
242	False	0.66261804
243	False	0.66251516
244	False	0.6613575
245	False	0.6610785
246	False	0.66039896
247	False	0.6601187
248	False	0.65973425
249	False	0.65963435
250	False	0.6594813
251	False	0.6585384
252	False	0.65808445
253	False	0.65799457
254	False	0.6576961
255	False	0.65704584
256	False	0.6563631
257	False	0.65602607
258	False	0.65570426
259	False	0.65513325
260	False	0.65468293
261	False	0.6543784
262	False	0.6540139
263	False	0.6529493
264	False	0.65154624
265	False	0.65149903
266	False	0.6514655
267	False	0.6509813
268	False	0.65031934
269	False	0.6496704
270	False	0.6496059
271	False	0.64821327
272	False	0.6476451
273	False	0.647
274	False	0.64696664
275	False	0.6455277
276	False	0.6441262
277	False	0.64318794
278	False	0.6425431
279	False	0.6424737
280	False	0.64171845
281	False	0.6416163
282	False	0.6410003
283	False	0.63948196
284	False	0.63947004
285	False	0.6386014
286	False	0.63820934
287	False	0.63805974
288	False	0.6378123
289	False	0.63773185
290	False	0.63701093
291	False	0.6362518
292	False	0.6357903
293	False	0.63575417
294	False	0.63489765
295	False	0.63398874
296	False	0.6331873
297	False	0.63299197
298	False	0.63265306
299	False	0.6318529
300	False	0.6306316
301	False	0.6305136
302	False	0.63041025
303	False	0.63023794
304	False	0.62989724
305	False	0.62968415
306	False	0.62963283
307	False	0.6295451
308	False	0.6289762
309	False	0.6272806
310	False	0.62706363
311	False	0.6268497
312	False	0.6268141
313	False	0.6258204
314	False	0.62539244
315	False	0.6235615
316	False	0.6234624
317	False	0.62245476
318	False	0.62230736
319	False	0.62198204
320	True	0.6207853			Y
321	False	0.6200985
322	False	0.6199511
323	False	0.6198934
324	False	0.619416
325	False	0.6193168
326	False	0.6183484
327	False	0.6179592
328	False	0.6169804
329	False	0.616
330	False	0.6153964
331	False	0.6151138
332	False	0.61509603
333	False	0.61457723
334	False	0.61381066
335	False	0.6133012
336	False	0.61159486
337	False	0.6115593
338	False	0.6096554
339	False	0.60923874
340	False	0.6088895
341	False	0.608
342	False	0.6078978
343	False	0.60779095
344	False	0.6077633
345	False	0.60665286
346	False	0.6063373
347	False	0.605466
348	False	0.6043805
349	False	0.6043328
350	False	0.6041864
351	False	0.60411704
352	False	0.6039745
353	True	0.60335183
354	False	0.60335124
355	False	0.6033475
356	False	0.60330546
357	False	0.6024022
358	False	0.59989834
359	False	0.5989372
360	False	0.5981671
361	False	0.5971417
362	False	0.597101
363	False	0.5970842
364	False	0.59701765
365	False	0.59694344
366	False	0.5961727
367	True	0.59527695				Y
368	False	0.5948993
369	False	0.5937337
370	False	0.5924885
371	False	0.59243304
372	False	0.59130764
373	False	0.5910107
374	False	0.59051275
375	False	0.59025323
376	False	0.5895447
377	False	0.58890545
378	False	0.5884411
379	False	0.5879751
380	False	0.5872518
381	False	0.5870502
382	False	0.58689576
383	False	0.5864181
384	False	0.5864003
385	False	0.5862844
386	False	0.586271
387	False	0.5858558
388	False	0.5847125
389	False	0.584578
390	False	0.58446354
391	False	0.5840044
392	False	0.5838946
393	False	0.5835932
394	False	0.58297014
395	False	0.58280367
396	False	0.5823645
397	False	0.58168703
398	False	0.58074194
399	False	0.5798432
400	False	0.57951707
401	False	0.5792869
402	False	0.577742
403	False	0.577605
404	False	0.5764102
405	False	0.57614017
406	False	0.57522607
407	False	0.57499313
408	False	0.5743988
409	True	0.57395023
410	False	0.5735078
411	False	0.57338196
412	False	0.5728951
413	False	0.57274926
414	False	0.57143265
415	False	0.5711726
416	False	0.5710145
417	False	0.5693092
418	False	0.5692135
419	False	0.5691635
420	False	0.5690206
421	False	0.5684523
422	False	0.5683778
423	False	0.56807184
424	False	0.56788725
425	False	0.567784
426	False	0.56717825
427	False	0.56540525
428	False	0.5649855
429	False	0.56488943
430	False	0.5647578
431	False	0.5630765
432	False	0.56286544
433	False	0.5626919
434	False	0.5626633
435	False	0.5622713
436	False	0.56202126
437	False	0.5602613
438	False	0.55965203
439	False	0.5583567
440	False	0.5576755
441	False	0.5574639
442	False	0.55679166
443	False	0.5567297
444	False	0.5566738
445	False	0.55646664
446	True	0.555268		Y
447	False	0.55495405
448	False	0.5538662
449	False	0.55342233
450	False	0.55277663
451	False	0.5526816
452	False	0.5525977
453	False	0.5523812
454	False	0.5518492
455	False	0.55177313
456	False	0.55140316
457	False	0.55076015
458	False	0.5506281
459	False	0.5504586
460	False	0.5503099
461	False	0.549132
462	False	0.5489904
463	False	0.54770833
464	False	0.54761666
465	False	0.54756635
466	False	0.54756457
467	False	0.54612964
468	False	0.5453341
469	False	0.5448472
470	False	0.54479015
471	False	0.54415035
472	False	0.543903
473	False	0.54388386
474	False	0.54337186
475	True	0.5427656		Y
476	False	0.5426803
477	False	0.5424173
478	False	0.542295
479	False	0.5418824
480	False	0.5414138
481	False	0.54133356
482	False	0.54107416
483	False	0.54095197
484	False	0.5406342
485	False	0.5406287
486	True	0.5401247				Y
487	False	0.5397152
488	False	0.53958815
489	False	0.5391887
490	False	0.5391628
491	False	0.5391171
492	False	0.53863865
493	False	0.5383193
494	False	0.5382292
495	False	0.5381802
496	False	0.537579
497	False	0.53743947
498	False	0.5373449
499	False	0.5373301
500	False	0.5371923
501	False	0.5370969
502	False	0.5370132
503	False	0.5356987
504	False	0.53539485
505	False	0.5353856
506	False	0.5352742
507	False	0.53469
508	False	0.53433514
509	False	0.53429097
510	False	0.53331983
511	False	0.5332626
512	False	0.5332615
513	False	0.53294504
514	False	0.53289616
515	False	0.5328413
516	False	0.531944
517	False	0.5311867
518	False	0.5310109
519	False	0.5306379
520	False	0.530454
521	False	0.5304091
522	False	0.5301588
523	False	0.52929866
524	False	0.5290688
525	False	0.52895176
526	False	0.52867514
527	False	0.52850926
528	False	0.52846915
529	False	0.5267776
530	False	0.5263481
531	False	0.525992
532	False	0.5253635
533	False	0.52473694
534	False	0.5245607
535	False	0.5245125
536	False	0.52348363
537	False	0.52320313
538	False	0.5229072
539	False	0.522446
540	False	0.5222613
541	False	0.52205837
542	False	0.5215359
543	False	0.5209884
544	False	0.52
545	False	0.51972425
546	False	0.51945835
547	False	0.5191415
548	False	0.5185952
549	False	0.51755553
550	False	0.5168515
551	False	0.5166769
552	False	0.51650053
553	False	0.51595384
554	False	0.5159068
555	False	0.5154402
556	False	0.515
557	False	0.5149401
558	False	0.5145109
559	False	0.5144331
560	False	0.5138931
561	False	0.51382357
562	False	0.5126347
563	False	0.5122408
564	False	0.5121567
565	False	0.5117041
566	False	0.5115304
567	False	0.5109082
568	False	0.51054287
569	False	0.5104405
570	False	0.5098471
571	False	0.50953025
572	False	0.50929344
573	False	0.5092561
574	False	0.50890714
575	False	0.50813556
576	False	0.5079152
577	False	0.50759447
578	False	0.5070864
579	False	0.50671345
580	False	0.5055988
581	False	0.5055538
582	False	0.5050781
583	False	0.50492847
584	False	0.5038293
585	False	0.50313824
586	False	0.50290513
587	False	0.5018014
588	False	0.50145864
589	False	0.50072944
590	False	0.5005369
591	False	0.5005028
592	False	0.5001918
593	False	0.4999715
594	False	0.49953267
595	False	0.49863473
596	False	0.49849227
597	False	0.49846217
598	False	0.4977893
599	False	0.4969863
600	False	0.49663135
601	False	0.49659088
602	False	0.49651787
603	False	0.49646506
604	False	0.49620304
605	False	0.4958715
606	False	0.49556598
607	False	0.49544388
608	False	0.49517423
609	False	0.4949922
610	False	0.4948325
611	False	0.4946123
612	False	0.49454728
613	False	0.49439713
614	False	0.49419382
615	False	0.49403682
616	False	0.49336603
617	False	0.49319333
618	False	0.49273196
619	False	0.4924227
620	False	0.4922699
621	False	0.4918038
622	False	0.49178293
623	False	0.49172297
624	False	0.4913204
625	False	0.49130267
626	False	0.49054685
627	False	0.49031585
628	False	0.49011773
629	False	0.49011636
630	False	0.48965186
631	False	0.48910794
632	False	0.48881564
633	False	0.4885174
634	False	0.48826241
635	False	0.4880375
636	False	0.487
637	False	0.48666695
638	False	0.48656735
639	False	0.48640722
640	False	0.48587507
641	False	0.48562923
642	False	0.48460683
643	False	0.484004
644	False	0.48386824
645	False	0.4837396
646	False	0.4824919
647	False	0.48186836
648	False	0.48168975
649	False	0.48137188
650	False	0.4807061
651	False	0.48058712
652	False	0.48031065
653	False	0.4801149
654	False	0.47975773
655	False	0.4793848
656	False	0.47919032
657	False	0.47914478
658	False	0.47906384
659	False	0.47905028
660	False	0.47802955
661	False	0.47703868
662	False	0.4763363
663	False	0.47625685
664	False	0.47613233
665	False	0.47520432
666	False	0.47476426
667	False	0.47447908
668	False	0.47443748
669	False	0.4733722
670	False	0.47308213
671	False	0.47297335
672	False	0.47158813
673	False	0.4712161
674	False	0.47117904
675	False	0.471053
676	False	0.47082472
677	False	0.4706955
678	False	0.47062054
679	False	0.4700446
680	False	0.46957007
681	False	0.46954387
682	False	0.4692035
683	False	0.4690792
684	False	0.4690353
685	False	0.46878818
686	False	0.46875107
687	False	0.4682143
688	False	0.46810576
689	False	0.46761036
690	False	0.46732774
691	False	0.46684152
692	False	0.46665153
693	False	0.46655637
694	False	0.4664627
695	False	0.4663455
696	False	0.46622005
697	False	0.4660575
698	False	0.464
699	False	0.46353272
700	False	0.46302238
701	False	0.4630205
702	False	0.4630153
703	False	0.46280718
704	True	0.46262985		Y
705	False	0.46254206
706	False	0.46196738
707	False	0.46177208
708	False	0.46167293
709	False	0.46140212
710	False	0.46089104
711	False	0.46061772
712	False	0.46049806
713	False	0.4604725
714	False	0.45931286
715	False	0.45922068
716	False	0.45873594
717	False	0.45871502
718	True	0.4586379		Y
719	False	0.45781222
720	False	0.45779568
721	False	0.45714122
722	False	0.45711964
723	False	0.45695817
724	False	0.45665032
725	False	0.45631102
726	False	0.45620242
727	False	0.45617166
728	False	0.45599896
729	False	0.4544864
730	False	0.45437247
731	False	0.45415524
732	False	0.4541252
733	False	0.453
734	False	0.4529804
735	False	0.45288882
736	False	0.45286188
737	False	0.45245957
738	False	0.4516267
739	False	0.45100886
740	False	0.4508299
741	False	0.45037863
742	False	0.45029575
743	False	0.44982642
744	False	0.4490031
745	False	0.44883618
746	False	0.44881725
747	False	0.4478436
748	False	0.44671923
749	False	0.4461829
750	False	0.44616523
751	False	0.4456247
752	False	0.4454665
753	False	0.44539514
754	False	0.4453579
755	False	0.4444387
756	False	0.44442162
757	False	0.44440913
758	False	0.44429606
759	False	0.4441075
760	False	0.44384617
761	False	0.44384396
762	False	0.44277686
763	False	0.44240642
764	False	0.44195807
765	False	0.4418562
766	False	0.44154352
767	False	0.44134894
768	False	0.4411249
769	False	0.441
770	False	0.4408484
771	False	0.44045433
772	False	0.4403205
773	False	0.44015262
774	False	0.43959203
775	False	0.43945685
776	False	0.4394511
777	False	0.43895158
778	False	0.43873492
779	True	0.43831906		Y
780	False	0.43831822
781	False	0.4382809
782	False	0.43818608
783	False	0.438
784	False	0.43777072
785	False	0.43759158
786	False	0.4375853
787	False	0.43716133
788	False	0.437
789	False	0.4369932
790	False	0.4368794
791	False	0.43653607
792	False	0.43649346
793	False	0.4362913
794	False	0.43599343
795	False	0.4355608
796	False	0.43552533
797	False	0.4353147
798	False	0.43522877
799	False	0.43514064
800	False	0.435
801	False	0.435
802	False	0.43494606
803	False	0.4344465
804	False	0.43424276
805	False	0.4341128
806	False	0.43385357
807	False	0.43345842
808	False	0.43297
809	False	0.43287972
810	False	0.43277636
811	False	0.4327465
812	False	0.43271723
813	False	0.43227342
814	False	0.4318289
815	False	0.43174303
816	False	0.43172196
817	False	0.43150383
818	False	0.431152
819	False	0.43098512
820	False	0.43064404
821	False	0.43031135
822	False	0.4301942
823	False	0.42996842
824	False	0.42981568
825	False	0.42972568
826	False	0.42950767
827	False	0.4293178
828	False	0.42930773
829	False	0.42907086
830	False	0.4288084
831	False	0.42879626
832	False	0.42739856
833	False	0.42729297
834	False	0.42727652
835	False	0.4268494
836	False	0.426
837	False	0.42599845
838	False	0.4259911
839	False	0.42593387
840	False	0.42579725
841	False	0.42549053
842	False	0.42520288
843	False	0.42501095
844	False	0.42496186
845	False	0.42471454
846	False	0.42467928
847	False	0.4246684
848	False	0.4244479
849	False	0.42433628
850	False	0.42382723
851	False	0.4236784
852	False	0.4234599
853	False	0.42332602
854	False	0.4232124
855	False	0.42299113
856	False	0.42297554
857	False	0.4226225
858	False	0.4223948
859	False	0.42205107
860	False	0.4216353
861	False	0.42137453
862	False	0.42130256
863	False	0.42112187
864	False	0.4210315
865	False	0.421
866	False	0.42052254
867	False	0.42045715
868	False	0.42027473
869	False	0.41979614
870	False	0.41949946
871	False	0.4194288
872	False	0.4193753
873	False	0.4192397
874	False	0.4191496
875	False	0.4190421
876	False	0.419
877	False	0.41895446
878	False	0.41889572
879	False	0.4186955
880	False	0.41806585
881	False	0.41738766
882	False	0.4173829
883	False	0.41732284
884	False	0.417
885	False	0.41678134
886	False	0.41596788
887	False	0.41574252
888	False	0.4152133
889	False	0.41521004
890	False	0.41516328
891	False	0.4151378
892	False	0.41511732
893	False	0.415
894	False	0.41427115
895	False	0.41423172
896	False	0.41367584
897	False	0.4135565
898	False	0.41336453
899	False	0.4128638
900	False	0.41249081
901	False	0.41235948
902	False	0.41218615
903	False	0.41218352
904	False	0.41181743
905	False	0.41156936
906	False	0.41120413
907	False	0.41038194
908	False	0.41035286
909	False	0.4102641
910	False	0.40998667
911	False	0.409
912	False	0.40884516
913	False	0.40873662
914	False	0.40853885
915	False	0.40853378
916	False	0.4080441
917	False	0.40747523
918	False	0.40743226
919	False	0.40733016
920	False	0.40707606
921	False	0.407
922	False	0.4066293
923	False	0.40662906
924	False	0.4063324
925	False	0.406231
926	False	0.40616366
927	False	0.40581664
928	False	0.40560117
929	False	0.40512246
930	False	0.405
931	False	0.405
932	False	0.40499797
933	False	0.4048716
934	False	0.40431273
935	False	0.4042599
936	False	0.4042218
937	False	0.40400594
938	False	0.40372112
939	False	0.40304747
940	False	0.403
941	False	0.4028331
942	False	0.40254796
943	False	0.4021375
944	False	0.4019678
945	False	0.40177202
946	False	0.40137887
947	False	0.40113178
948	False	0.40108022
949	False	0.401
950	False	0.401
951	False	0.4009618
952	False	0.40089756
953	False	0.40046734
954	False	0.40035963
955	False	0.4003496
956	False	0.4001664
957	False	0.39978108
958	False	0.3992632
959	False	0.39884856
960	False	0.3980435
961	False	0.3979849
962	False	0.39768904
963	False	0.39744592
964	False	0.39723593
965	False	0.39699608
966	False	0.3966655
967	False	0.39663905
968	False	0.39633408
969	False	0.3960345
970	False	0.39581966
971	False	0.39578146
972	False	0.39530808
973	False	0.39527506
974	False	0.39514238
975	False	0.39510712
976	False	0.3949555
977	False	0.39405385
978	False	0.3939801
979	False	0.39371195
980	False	0.39368075
981	False	0.39364028
982	False	0.3936167
983	False	0.39358076
984	False	0.39347956
985	False	0.39344987
986	False	0.3934056
987	False	0.3932239
988	False	0.39309663
989	False	0.392942
990	False	0.39264664
991	False	0.39262947
992	False	0.3924321
993	False	0.39235342
994	False	0.392
995	False	0.3918197
996	False	0.39168844
997	False	0.3914541
998	False	0.39134812
999	False	0.391
1000	False	0.39025283
1001	False	0.39021572
1002	False	0.39016303
1003	False	0.39011955
1004	False	0.39
1005	False	0.38970155
1006	False	0.38967788
1007	False	0.3896503
1008	False	0.38892996
1009	False	0.3888851
1010	False	0.3887746
1011	False	0.3886457
1012	False	0.3883596
1013	False	0.38821274
1014	False	0.38817027
1015	False	0.38782728
1016	False	0.38762727
1017	False	0.38745198
1018	False	0.38708875
1019	False	0.387
1020	False	0.38650334
1021	False	0.386503
1022	False	0.38634452
1023	False	0.38593176
1024	False	0.38520443
1025	False	0.3850316
1026	False	0.385
1027	False	0.384845
1028	False	0.38464788
1029	False	0.384548
1030	False	0.38404083
1031	False	0.384
1032	False	0.38387632
1033	False	0.38328046
1034	False	0.383187
1035	False	0.383
1036	False	0.38285056
1037	False	0.38267604
1038	False	0.38151354
1039	False	0.381346
1040	False	0.38111663
1041	False	0.38093817
1042	False	0.38090882
1043	False	0.38066402
1044	False	0.38027653
1045	False	0.38022357
1046	False	0.3802047
1047	False	0.38014573
1048	False	0.3798768
1049	False	0.37970898
1050	False	0.37945497
1051	False	0.379
1052	False	0.37895513
1053	False	0.37880182
1054	False	0.37872866
1055	False	0.3786656
1056	False	0.37863955
1057	False	0.37813005
1058	False	0.37767932
1059	False	0.37760118
1060	False	0.3775762
1061	False	0.37754536
1062	False	0.37743545
1063	False	0.3773653
1064	False	0.37733418
1065	False	0.3773147
1066	False	0.37727538
1067	False	0.37704405
1068	False	0.37681478
1069	False	0.37679446
1070	False	0.37627813
1071	False	0.376
1072	False	0.37550282
1073	False	0.37532458
1074	False	0.37487474
1075	False	0.3747824
1076	False	0.37461686
1077	False	0.37457556
1078	False	0.37415335
1079	False	0.3740934
1080	False	0.3739052
1081	False	0.37362435
1082	False	0.37361264
1083	False	0.373
1084	False	0.37254968
1085	False	0.37246984
1086	False	0.37233913
1087	False	0.37160116
1088	False	0.37102345
1089	False	0.37089795
1090	False	0.3708266
1091	False	0.3707887
1092	False	0.37069714
1093	False	0.3706295
1094	False	0.37044334
1095	False	0.37042922
1096	False	0.37039343
1097	False	0.3700734
1098	False	0.3699455
1099	False	0.3696962
1100	False	0.36948016
1101	False	0.3694375
1102	False	0.36914384
1103	False	0.36894852
1104	False	0.36889237
1105	False	0.36888334
1106	False	0.36884096
1107	False	0.3686558
1108	False	0.36856872
1109	False	0.36816826
1110	False	0.36745048
1111	False	0.36731386
1112	False	0.3673032
1113	False	0.3669275
1114	False	0.3666482
1115	False	0.3666411
1116	False	0.36652276
1117	False	0.3664016
1118	False	0.36604184
1119	False	0.36588326
1120	False	0.3656854
1121	False	0.36560354
1122	False	0.36556172
1123	False	0.36547413
1124	False	0.36538854
1125	False	0.36502883
1126	False	0.365
1127	False	0.36489347
1128	False	0.3643217
1129	False	0.36400238
1130	False	0.364
1131	False	0.36383867
1132	False	0.3637272
1133	False	0.36325923
1134	False	0.3631056
1135	False	0.36305708
1136	False	0.3630393
1137	False	0.363
1138	False	0.36290416
1139	False	0.3627971
1140	False	0.3627389
1141	False	0.3625676
1142	False	0.36254716
1143	False	0.3624254
1144	False	0.36193532
1145	False	0.36165026
1146	False	0.36152533
1147	False	0.3614286
1148	False	0.36139494
1149	False	0.361205
1150	False	0.36118606
1151	False	0.361
1152	False	0.3609733
1153	False	0.36058873
1154	False	0.36056983
1155	False	0.36053059
1156	False	0.36030605
1157	False	0.3601449
1158	False	0.36009273
1159	False	0.36003393
1160	False	0.36
1161	False	0.35978755
1162	False	0.35961282
1163	False	0.35958248
1164	False	0.3595185
1165	False	0.35946867
1166	False	0.3591835
1167	False	0.359
1168	False	0.35875213
1169	False	0.35832378
1170	False	0.35828638
1171	False	0.3580721
1172	False	0.358
1173	False	0.35783723
1174	False	0.35780123
1175	False	0.3575054
1176	False	0.35738057
1177	False	0.35732406
1178	False	0.35721982
1179	False	0.357121
1180	False	0.3570982
1181	False	0.357
1182	False	0.357
1183	False	0.35679144
1184	False	0.35654554
1185	False	0.35638145
1186	False	0.35622168
1187	False	0.35615924
1188	False	0.35604817
1189	False	0.356
1190	False	0.35597935
1191	False	0.35583493
1192	False	0.35542586
1193	False	0.3553065
1194	False	0.35471025
1195	False	0.35466877
1196	False	0.35457847
1197	False	0.35406458
1198	False	0.35404626
1199	False	0.35382995
1200	False	0.35353166
1201	False	0.35339853
1202	False	0.35326147
1203	False	0.3531897
1204	False	0.35307205
1205	False	0.3527332
1206	False	0.35270965
1207	False	0.35269934
1208	False	0.3526371
1209	False	0.3524548
1210	False	0.3524485
1211	False	0.35242373
1212	False	0.35239568
1213	False	0.35179865
1214	False	0.35155532
1215	False	0.35153493
1216	False	0.35150334
1217	False	0.35126603
1218	False	0.3511582
1219	False	0.3508445
1220	False	0.35060656
1221	False	0.35054848
1222	False	0.35053372
1223	False	0.35051617
1224	False	0.35031492
1225	False	0.34956256
1226	False	0.34938785
1227	False	0.34925112
1228	False	0.34911254
1229	False	0.3488123
1230	False	0.3484968
1231	False	0.34847048
1232	False	0.3483513
1233	False	0.34804145
1234	False	0.34785149
1235	False	0.34768516
1236	False	0.3475317
1237	False	0.3474064
1238	False	0.34686148
1239	False	0.34683356
1240	False	0.34681085
1241	False	0.3463051
1242	False	0.3463021
1243	False	0.34619752
1244	False	0.34618095
1245	False	0.34611535
1246	False	0.346
1247	False	0.3458946
1248	False	0.34586772
1249	False	0.34570733
1250	False	0.3453832
1251	False	0.34536394
1252	False	0.34535095
1253	False	0.34531912
1254	False	0.34513316
1255	False	0.34458908
1256	False	0.34446615
1257	False	0.34408176
1258	False	0.3440425
1259	False	0.344
1260	False	0.344
1261	False	0.3438209
1262	False	0.34378442
1263	False	0.34356743
1264	False	0.34335497
1265	False	0.3432484
1266	False	0.34312963
1267	False	0.34290645
1268	False	0.34277305
1269	False	0.34213728
1270	False	0.342
1271	False	0.34190005
1272	False	0.34184977
1273	False	0.3416647
1274	False	0.341
1275	False	0.34098324
1276	False	0.3407946
1277	False	0.34063306
1278	False	0.3404945
1279	False	0.3401259
1280	False	0.3398855
1281	False	0.33942923
1282	False	0.33939502
1283	False	0.3393793
1284	False	0.33922258
1285	False	0.33895385
1286	False	0.33893108
1287	False	0.3387944
1288	False	0.33843598
1289	False	0.33831298
1290	False	0.33823657
1291	False	0.3380771
1292	False	0.338
1293	False	0.3378072
1294	False	0.3377005
1295	False	0.3376723
1296	False	0.33759952
1297	False	0.33737555
1298	False	0.3373322
1299	False	0.33726165
1300	False	0.33703527
1301	False	0.337
1302	False	0.337
1303	False	0.33682707
1304	False	0.33678457
1305	True	0.33674	Y
1306	False	0.3367391
1307	False	0.3366085
1308	False	0.33658823
1309	False	0.33649468
1310	False	0.33640972
1311	False	0.33621562
1312	False	0.33619928
1313	False	0.33564335
1314	False	0.33546042
1315	False	0.33530766
1316	False	0.33519888
1317	False	0.3347982
1318	False	0.33479252
1319	False	0.33471298
1320	False	0.33463362
1321	False	0.33446527
1322	False	0.33408073
1323	False	0.33402374
1324	False	0.33398443
1325	False	0.33396688
1326	False	0.33383837
1327	False	0.3338167
1328	False	0.33380347
1329	False	0.33377007
1330	False	0.33365342
1331	False	0.33364925
1332	False	0.3333034
1333	False	0.333253
1334	False	0.33321896
1335	False	0.33302686
1336	False	0.33291766
1337	False	0.33248273
1338	False	0.33245358
1339	False	0.33227104
1340	False	0.33217266
1341	False	0.332
1342	False	0.332
1343	False	0.332
1344	False	0.33195516
1345	False	0.331758
1346	False	0.3316109
1347	False	0.33152112
1348	False	0.33140722
1349	False	0.33136702
1350	False	0.33125877
1351	False	0.33123857
1352	False	0.331
1353	False	0.331
1354	False	0.33091974
1355	False	0.3302449
1356	False	0.33023676
1357	False	0.33014715
1358	False	0.33
1359	False	0.33
1360	False	0.33
1361	False	0.3298896
1362	False	0.3297972
1363	False	0.3297882
1364	False	0.32946497
1365	False	0.32934964
1366	False	0.32926744
1367	False	0.32919544
1368	False	0.329
1369	False	0.32883433
1370	False	0.32880113
1371	False	0.32873493
1372	False	0.3284418
1373	False	0.32823056
1374	False	0.32816118
1375	False	0.32805982
1376	False	0.3278547
1377	False	0.3277598
1378	False	0.32711384
1379	False	0.32704833
1380	False	0.327
1381	False	0.327
1382	False	0.32686225
1383	False	0.3268129
1384	False	0.3267038
1385	False	0.32666844
1386	False	0.3264928
1387	False	0.32645112
1388	False	0.32640845
1389	False	0.32618847
1390	False	0.326
1391	False	0.32559222
1392	False	0.32556868
1393	False	0.3252611
1394	False	0.32502732
1395	False	0.32496923
1396	False	0.3246583
1397	False	0.32444382
1398	False	0.3243676
1399	False	0.324089
1400	False	0.32397974
1401	False	0.32396722
1402	False	0.32387605
1403	False	0.32363218
1404	False	0.3233943
1405	False	0.32318795
1406	False	0.3230962
1407	False	0.32306302
1408	False	0.323
1409	False	0.32294476
1410	False	0.32282817
1411	False	0.32265648
1412	False	0.32239312
1413	False	0.32220188
1414	False	0.32214257
1415	False	0.322
1416	False	0.32193214
1417	False	0.3218621
1418	False	0.32174295
1419	False	0.32169646
1420	False	0.32165492
1421	False	0.3213729
1422	False	0.32119352
1423	False	0.32109874
1424	False	0.32102564
1425	False	0.321
1426	False	0.3209494
1427	False	0.32068464
1428	False	0.3203277
1429	False	0.32029003
1430	False	0.32017225
1431	False	0.3200842
1432	False	0.32
1433	False	0.31940123
1434	False	0.3193917
1435	False	0.319
1436	False	0.319
1437	False	0.31887794
1438	False	0.3187929
1439	False	0.318402
1440	False	0.31832692
1441	False	0.31831095
1442	False	0.31820732
1443	False	0.3181192
1444	False	0.3179465
1445	False	0.3179133
1446	False	0.31770968
1447	False	0.31765422
1448	False	0.31747442
1449	False	0.31732008
1450	False	0.31723318
1451	False	0.317115
1452	False	0.31708434
1453	False	0.317
1454	False	0.31697646
1455	False	0.31692296
1456	False	0.3168121
1457	False	0.31667385
1458	False	0.31662488
1459	False	0.316
1460	False	0.31585547
1461	False	0.31566703
1462	False	0.31555206
1463	False	0.3152812
1464	False	0.3152629
1465	False	0.31516063
1466	False	0.31514025
1467	False	0.315
1468	False	0.315
1469	False	0.3149803
1470	False	0.31475794
1471	False	0.31438586
1472	False	0.31428632
1473	False	0.31404603
1474	False	0.314
1475	False	0.31368718
1476	False	0.31365114
1477	False	0.31345543
1478	False	0.31335843
1479	False	0.31317902
1480	False	0.312579
1481	False	0.31252828
1482	False	0.3122486
1483	False	0.312
1484	False	0.31164283
1485	False	0.311526
1486	False	0.31143147
1487	False	0.31140122
1488	False	0.311
1489	False	0.311
1490	False	0.3108548
1491	False	0.31083688
1492	False	0.31062576
1493	False	0.31057626
1494	False	0.31036627
1495	False	0.31033027
1496	False	0.31
1497	False	0.30990788
1498	False	0.30973315
1499	False	0.30950692
1500	False	0.30950618
1501	False	0.30944756
1502	False	0.30931163
1503	False	0.30930802
1504	False	0.30921844
1505	False	0.30910653
1506	False	0.30879706
1507	False	0.3084023
1508	False	0.3083472
1509	False	0.3080593
1510	False	0.308
1511	False	0.30791965
1512	False	0.3079001
1513	False	0.30785778
1514	False	0.30765665
1515	False	0.30764243
1516	False	0.30753914
1517	False	0.30753452
1518	False	0.30746156
1519	False	0.30731386
1520	False	0.30719912
1521	False	0.30716553
1522	False	0.3069571
1523	False	0.30680913
1524	False	0.30649635
1525	False	0.30647105
1526	False	0.30637765
1527	False	0.30627093
1528	False	0.3060681
1529	False	0.30601436
1530	False	0.306
1531	False	0.306
1532	False	0.306
1533	False	0.306
1534	False	0.30581278
1535	False	0.3057893
1536	False	0.30499354
1537	False	0.30495265
1538	False	0.30494314
1539	False	0.30486825
1540	False	0.30472323
1541	False	0.30470142
1542	False	0.30456692
1543	False	0.3041964
1544	False	0.3040678
1545	False	0.304
1546	False	0.3036895
1547	False	0.30360866
1548	False	0.30360198
1549	False	0.30315402
1550	False	0.30315042
1551	False	0.30311936
1552	False	0.303
1553	False	0.30298075
1554	False	0.30294463
1555	False	0.30274513
1556	False	0.30270073
1557	False	0.3025379
1558	False	0.30247468
1559	False	0.30211848
1560	False	0.302
1561	False	0.302
1562	False	0.30184603
1563	False	0.30183345
1564	False	0.3018298
1565	False	0.30174318
1566	False	0.30111548
1567	False	0.30099574
1568	False	0.30097926
1569	False	0.30079925
1570	False	0.30053365
1571	False	0.3002515
1572	False	0.300211
1573	False	0.30017197
1574	False	0.30006343
1575	False	0.30004796
1576	False	0.29995918
1577	False	0.2997777
1578	False	0.29971164
1579	False	0.29967397
1580	False	0.29945913
1581	False	0.29925686
1582	False	0.29917723
1583	False	0.29899806
1584	False	0.29885867
1585	False	0.29864267
1586	False	0.29857567
1587	False	0.29850942
1588	False	0.29838637
1589	False	0.29825914
1590	False	0.2982441
1591	False	0.29807052
1592	False	0.2978436
1593	False	0.29778254
1594	False	0.2976255
1595	False	0.29758427
1596	False	0.29735467
1597	False	0.29734978
1598	False	0.29732284
1599	False	0.29728338
1600	False	0.2970245
1601	False	0.29689857
1602	False	0.29689258
1603	False	0.2965853
1604	False	0.29646644
1605	False	0.2963907
1606	False	0.29637265
1607	False	0.29622537
1608	False	0.29609832
1609	False	0.29608113
1610	False	0.2960645
1611	False	0.296054
1612	False	0.29593766
1613	False	0.2957178
1614	False	0.29563895
1615	False	0.29530692
1616	False	0.29522982
1617	False	0.29519966
1618	False	0.29519862
1619	False	0.29492363
1620	False	0.2948678
1621	False	0.294589
1622	False	0.29440755
1623	False	0.29430395
1624	False	0.29417446
1625	False	0.2941516
1626	False	0.29393736
1627	False	0.29392147
1628	False	0.2936482
1629	False	0.29363176
1630	False	0.29339615
1631	False	0.29339224
1632	False	0.29337448
1633	False	0.29323602
1634	False	0.29319233
1635	False	0.29312623
1636	False	0.29303366
1637	False	0.2927955
1638	False	0.29278618
1639	False	0.29268542
1640	False	0.2924593
1641	False	0.2921328
1642	False	0.29159176
1643	False	0.29137212
1644	False	0.29080537
1645	False	0.2908008
1646	False	0.2907758
1647	False	0.29062173
1648	False	0.2900832
1649	False	0.28994054
1650	False	0.28984258
1651	False	0.2897038
1652	False	0.2896534
1653	False	0.28938895
1654	False	0.2892978
1655	False	0.28910062
1656	False	0.28903806
1657	False	0.28881863
1658	False	0.28868312
1659	False	0.28857175
1660	False	0.28849182
1661	False	0.28828114
1662	False	0.28809947
1663	False	0.2880016
1664	False	0.28791618
1665	False	0.2879028
1666	False	0.28787476
1667	False	0.28775096
1668	False	0.28774923
1669	False	0.287532
1670	False	0.28722054
1671	False	0.28684574
1672	False	0.2864951
1673	False	0.28644937
1674	False	0.28643972
1675	False	0.28592545
1676	False	0.28577542
1677	False	0.28570682
1678	False	0.28555298
1679	False	0.28536233
1680	False	0.28531137
1681	False	0.28530845
1682	False	0.2849586
1683	False	0.28485882
1684	False	0.28479272
1685	False	0.28453216
1686	False	0.2845135
1687	False	0.28450307
1688	False	0.28436053
1689	False	0.28431982
1690	False	0.2842874
1691	False	0.28398636
1692	False	0.28392902
1693	False	0.28377494
1694	False	0.28376094
1695	False	0.2837227
1696	False	0.283574
1697	False	0.2835272
1698	False	0.28342438
1699	False	0.28339747
1700	False	0.28338072
1701	False	0.28322986
1702	False	0.2831529
1703	False	0.28258702
1704	False	0.28249988
1705	False	0.28249305
1706	False	0.28243038
1707	False	0.28167945
1708	False	0.28155437
1709	False	0.28145963
1710	False	0.28145233
1711	False	0.28132823
1712	False	0.28124493
1713	False	0.28107318
1714	False	0.28063595
1715	False	0.28042704
1716	False	0.28029954
1717	False	0.2801831
1718	False	0.28012264
1719	False	0.2800773
1720	False	0.279768
1721	False	0.27957448
1722	False	0.27953246
1723	False	0.27921855
1724	False	0.2791937
1725	False	0.27915207
1726	False	0.2788931
1727	False	0.27882242
1728	False	0.27882028
1729	False	0.27869245
1730	False	0.2785838
1731	False	0.27847308
1732	False	0.27816352
1733	False	0.2778436
1734	False	0.27776757
1735	False	0.27757093
1736	False	0.2774772
1737	False	0.2772155
1738	False	0.27714702
1739	False	0.27678168
1740	False	0.2767052
1741	False	0.27652586
1742	False	0.2765044
1743	False	0.27645078
1744	False	0.27630422
1745	False	0.27613145
1746	False	0.27586973
1747	False	0.27585205
1748	False	0.2756743
1749	False	0.27564874
1750	False	0.27555156
1751	False	0.27505565
1752	False	0.27500612
1753	False	0.27485725
1754	False	0.2748139
1755	False	0.27467036
1756	False	0.27452376
1757	False	0.27445474
1758	False	0.27414432
1759	False	0.27369785
1760	False	0.27367425
1761	False	0.27357563
1762	False	0.27343825
1763	False	0.2733009
1764	False	0.27318075
1765	False	0.27278346
1766	False	0.2727781
1767	False	0.27257645
1768	False	0.2724289
1769	False	0.27242878
1770	False	0.27218053
1771	False	0.2719369
1772	False	0.2719326
1773	False	0.2716003
1774	False	0.27125725
1775	False	0.27124658
1776	False	0.27121177
1777	False	0.27100518
1778	False	0.27078983
1779	False	0.2707796
1780	False	0.27075386
1781	False	0.27070728
1782	False	0.27058566
1783	False	0.2705535
1784	False	0.27045858
1785	False	0.27037373
1786	False	0.27017832
1787	False	0.26986307
1788	False	0.26977104
1789	False	0.26976082
1790	False	0.26969245
1791	False	0.26965252
1792	False	0.2694808
1793	False	0.26918742
1794	False	0.26916903
1795	False	0.26911622
1796	False	0.26910663
1797	False	0.26895946
1798	False	0.26885656
1799	False	0.26877046
1800	False	0.26876563
1801	False	0.26792908
1802	False	0.26749423
1803	False	0.2674811
1804	False	0.26742432
1805	False	0.2674163
1806	False	0.26741606
1807	False	0.26733428
1808	False	0.26728502
1809	False	0.26717162
1810	False	0.26681742
1811	False	0.26665443
1812	False	0.26646367
1813	False	0.26629573
1814	False	0.266287
1815	False	0.26621097
1816	False	0.2662058
1817	False	0.26611555
1818	False	0.26596382
1819	False	0.26594305
1820	False	0.265608
1821	False	0.26558533
1822	False	0.26554736
1823	False	0.2654946
1824	False	0.26540527
1825	False	0.26519227
1826	False	0.26451516
1827	False	0.26429054
1828	False	0.2640921
1829	False	0.26376793
1830	False	0.26349604
1831	False	0.26311493
1832	False	0.263046
1833	False	0.26283222
1834	False	0.26272854
1835	False	0.2625819
1836	False	0.26251066
1837	False	0.26245984
1838	False	0.2623392
1839	False	0.26231158
1840	False	0.26198867
1841	False	0.26194972
1842	False	0.26184797
1843	False	0.2617745
1844	False	0.2613435
1845	False	0.26122004
1846	False	0.26111546
1847	False	0.2602709
1848	False	0.2601051
1849	False	0.2599753
1850	False	0.2598933
1851	False	0.25988865
1852	False	0.25987172
1853	False	0.259716
1854	False	0.25937906
1855	False	0.25932333
1856	False	0.25907817
1857	False	0.25895733
1858	False	0.25885665
1859	False	0.25868466
1860	False	0.2586579
1861	False	0.2586433
1862	False	0.25825667
1863	False	0.25823212
1864	False	0.2581325
1865	False	0.25784186
1866	False	0.25769556
1867	False	0.2574701
1868	False	0.25745004
1869	False	0.25734377
1870	False	0.2572346
1871	False	0.2569618
1872	False	0.25685552
1873	False	0.25673702
1874	False	0.25670037
1875	False	0.25667617
1876	False	0.25662285
1877	False	0.25659567
1878	False	0.25657082
1879	False	0.25646034
1880	False	0.25623494
1881	False	0.25610137
1882	False	0.25608304
1883	False	0.25596344
1884	False	0.25575945
1885	False	0.25562432
1886	False	0.25539434
1887	False	0.2553876
1888	False	0.2550052
1889	False	0.25495994
1890	False	0.25490373
1891	False	0.25478765
1892	False	0.2545995
1893	False	0.25457567
1894	False	0.25443488
1895	False	0.25437215
1896	False	0.25434855
1897	False	0.25406075
1898	False	0.25390363
1899	False	0.2538503
1900	False	0.25375903
1901	False	0.2535619
1902	False	0.25353414
1903	False	0.25349417
1904	False	0.25329375
1905	False	0.2531943
1906	False	0.25318232
1907	False	0.252904
1908	False	0.25284284
1909	False	0.2526534
1910	False	0.25255162
1911	False	0.2524569
1912	False	0.25238764
1913	False	0.25224346
1914	False	0.2522025
1915	False	0.25217107
1916	False	0.25194478
1917	False	0.25179312
1918	False	0.25175762
1919	False	0.2516179
1920	False	0.25160918
1921	False	0.25160912
1922	False	0.25157014
1923	False	0.25147662
1924	False	0.25118333
1925	False	0.25116068
1926	False	0.2510344
1927	False	0.25102946
1928	False	0.25100422
1929	False	0.2509634
1930	False	0.25092697
1931	False	0.25090522
1932	False	0.2506986
1933	False	0.25065538
1934	False	0.25055522
1935	False	0.25044712
1936	False	0.25036782
1937	False	0.25030532
1938	False	0.250205
1939	False	0.2498497
1940	False	0.24977846
1941	False	0.24975152
1942	False	0.249705
1943	False	0.24962327
1944	False	0.2494653
1945	False	0.24918732
1946	False	0.24907763
1947	False	0.2490142
1948	False	0.24890812
1949	False	0.24872695
1950	False	0.24819122
1951	False	0.2476471
1952	False	0.24756429
1953	False	0.2475471
1954	False	0.24751085
1955	False	0.24736166
1956	False	0.24700797
1957	False	0.2469993
1958	False	0.24671912
1959	False	0.24664359
1960	False	0.24650933
1961	False	0.24649061
1962	False	0.24640304
1963	False	0.24639611
1964	False	0.2462719
1965	False	0.24599175
1966	False	0.24597248
1967	False	0.24592543
1968	False	0.24589853
1969	False	0.24588227
1970	False	0.24587145
1971	False	0.24586417
1972	False	0.2458295
1973	False	0.24581714
1974	False	0.24571927
1975	False	0.24571022
1976	False	0.24569537
1977	False	0.24559547
1978	False	0.24558991
1979	False	0.24556959
1980	False	0.24548714
1981	False	0.24518803
1982	False	0.24495673
1983	False	0.24483424
1984	False	0.24471816
1985	False	0.24470791
1986	False	0.24449825
1987	False	0.24400982
1988	False	0.24316004
1989	False	0.24302791
1990	False	0.24283344
1991	False	0.24266365
1992	False	0.24249269
1993	False	0.24240743
1994	False	0.24240051
1995	False	0.24219531
1996	False	0.24216889
1997	False	0.24201906
1998	False	0.24196072
1999	False	0.24189436
[truncated: 912 more rows]
