# Supplementary material for: Development and validation of a deep learning model for detection of breast cancers in mammography from multi-institutional datasets
Source: PLoS One. 2022 Mar 24;17(3):e0265751. doi: 10.1371/journal.pone.0265751 (PMC8947392; doi:10.1371/journal.pone.0265751)
Supplement: S5 File — (CSV) [file pone.0265751.s005.csv]

ANNON_id	Malignant	Model_prediction	Mass	Calc	FAD	Distortion
1	True	0.97227895	Y			Y
2	True	0.9705118	Y	Y		Y
3	True	0.97043085	Y			Y
4	True	0.970235	Y
5	True	0.9681862	Y			Y
6	True	0.9679933	Y			Y
7	True	0.9669899	Y			Y
8	True	0.9636571	Y			Y
9	True	0.9633027	Y	Y		Y
10	True	0.9629139	Y	Y
11	True	0.96212125	Y			Y
12	True	0.9615873	Y			Y
13	True	0.9611694	Y			Y
14	True	0.9607535	Y
15	True	0.96051764	Y			Y
16	True	0.95880634	Y	Y		Y
17	True	0.958647	Y			Y
18	True	0.95853853			Y
19	True	0.95734227	Y			Y
20	True	0.956721	Y			Y
21	True	0.95495105	Y			Y
22	True	0.9522894	Y			Y
23	True	0.95226693	Y
24	True	0.95210797			Y
25	True	0.9499366	Y			Y
26	True	0.9497027	Y			Y
27	True	0.9483687	Y			Y
28	True	0.948008	Y
29	True	0.9473977	Y			Y
30	True	0.94606715	Y			Y
31	True	0.9446629	Y			Y
32	True	0.94309133	Y			Y
33	True	0.9427253	Y			Y
34	True	0.94244695	Y			Y
35	True	0.94142014		Y	Y
36	True	0.93901247	Y			Y
37	True	0.93737024	Y			Y
38	True	0.9343127	Y	Y
39	True	0.9342725	Y			Y
40	True	0.93415433	Y
41	True	0.9339683			Y
42	True	0.9309405			Y
43	True	0.9305709	Y			Y
44	True	0.92752373		Y	Y
45	True	0.92731535	Y			Y
46	True	0.92511797			Y
47	True	0.9232085	Y	Y		Y
48	True	0.92273146			Y
49	True	0.9207211	Y			Y
50	True	0.9173622	Y			Y
51	True	0.9164434	Y		Y
52	True	0.91422194	Y			Y
53	True	0.91358334	Y
54	True	0.91270494			Y	Y
55	True	0.9107272				Y
56	True	0.9099582		Y	Y
57	True	0.9086329	Y	Y
58	True	0.90428936	Y			Y
59	False	0.9039843
60	True	0.90245813	Y
61	True	0.9024225	Y	Y		Y
62	True	0.9020737			Y	Y
63	True	0.90113646				Y
64	True	0.8993348	Y
65	True	0.89894474	Y			Y
66	True	0.89875346	Y
67	True	0.8965857	Y
68	True	0.8945497	Y			Y
69	True	0.893213	Y			Y
70	True	0.8929498	Y			Y
71	True	0.89079475	Y	Y		Y
72	True	0.8894563			Y
73	True	0.8893929		Y
74	True	0.88901025	Y
75	True	0.88832617	Y	Y		Y
76	True	0.8871871		Y
77	True	0.8859105	Y			Y
78	True	0.88582045	Y			Y
79	True	0.88503206	Y	Y		Y
80	True	0.8846545	Y			Y
81	True	0.8845547	Y	Y		Y
82	True	0.87915206	Y
83	True	0.8790122			Y	Y
84	True	0.8784615	Y			Y
85	True	0.87834036	Y	Y
86	True	0.8761594	Y
87	True	0.87139714		Y	Y	Y
88	True	0.8702036	Y
89	True	0.869764		Y	Y
90	True	0.8694513	Y	Y
91	True	0.86870444		Y		Y
92	False	0.8682502
93	True	0.8651301		Y
94	False	0.86281335
95	True	0.86267465		Y	Y	Y
96	True	0.8619649		Y
97	True	0.8594502	Y
98	True	0.85761374	Y
99	True	0.8575331			Y
100	True	0.8542858	Y			Y
101	True	0.85256755	Y			Y
102	True	0.8522867			Y	Y
103	True	0.8521912	Y	Y
104	True	0.85157067		Y	Y
105	True	0.8510119		Y	Y	Y
106	True	0.84974056	Y			Y
107	True	0.8482353			Y
108	True	0.84797734			Y
109	True	0.84741974	Y			Y
110	True	0.84741956			Y	Y
111	True	0.84542674			Y
112	False	0.84460056
113	True	0.8433295			Y
114	True	0.8407669			Y
115	True	0.84002745	Y			Y
116	True	0.83863276	Y			Y
117	True	0.8381012		Y	Y
118	True	0.83712906			Y	Y
119	True	0.8349888		Y
120	True	0.8328717				Y
121	True	0.82998604		Y	Y
122	True	0.82901293	Y	Y
123	True	0.82557696	Y
124	False	0.82478696
125	True	0.82316726		Y
126	True	0.81745064			Y
127	False	0.8148778
128	True	0.81466484	Y
129	True	0.8143616	Y
130	True	0.81289154			Y	Y
131	True	0.8114891			Y
132	True	0.810178	Y			Y
133	True	0.8100228		Y	Y
134	True	0.80826885		Y
135	True	0.80021125	Y			Y
136	True	0.79924345	Y			Y
137	True	0.7937444		Y
138	True	0.7917897		Y	Y
139	True	0.7897016			Y
140	False	0.7882071
141	True	0.7814949		Y	Y
142	True	0.7812179		Y	Y
143	False	0.7788984
144	False	0.7773386
145	True	0.7744478	Y			Y
146	True	0.7710622				Y
147	True	0.7707677			Y	Y
148	True	0.768			Y
149	False	0.7677682
150	True	0.7677555			Y
151	True	0.7676706	Y			Y
152	True	0.7672852	Y			Y
153	True	0.7626034	Y
154	True	0.757085			Y
155	False	0.7559902
156	True	0.7559765	Y	Y		Y
157	True	0.75307244			Y	Y
158	True	0.75229794			Y
159	True	0.75107205			Y
160	True	0.7457083	Y	Y
161	False	0.74408036
162	True	0.7429434			Y
163	True	0.73554367	Y
164	True	0.73484135		Y	Y
165	True	0.73054713		Y
166	True	0.72729224			Y
167	True	0.72382617			Y
168	True	0.7207181		Y
169	True	0.71961534	Y
170	True	0.7190715			Y
171	True	0.7182226		Y
172	True	0.71781313		Y	Y
173	True	0.7172434		Y
174	True	0.7146796	Y	Y		Y
175	True	0.7130562	Y			Y
176	True	0.7123115			Y
177	False	0.71130365
178	True	0.7102636			Y	Y
179	True	0.7078171		Y
180	True	0.7050207		Y
181	True	0.70258206		Y
182	False	0.70065194
183	False	0.69847864
184	False	0.69754803
185	True	0.69443345			Y
186	False	0.6926395
187	False	0.68237543
188	True	0.67992395	Y
189	True	0.6798022	Y
190	True	0.67878				Y
191	False	0.67875105
192	False	0.6724564
193	True	0.6722093			Y	Y
194	True	0.6707034		Y
195	True	0.670172		Y
196	False	0.6675023
197	False	0.66639876
198	False	0.6613658
199	True	0.65374595	Y	Y		Y
200	False	0.65074724
201	False	0.64651287
202	True	0.6436369		Y
203	True	0.64	Y			Y
204	False	0.6344565
205	False	0.63299155
206	False	0.63125515
207	True	0.63014567			Y
208	True	0.62993103			Y
209	True	0.6283884			Y
210	True	0.6282735		Y
211	False	0.62403345
212	False	0.62229294
213	False	0.6195651
214	False	0.61801994
215	True	0.6169319		Y
216	True	0.6163516		Y
217	True	0.6151326		Y
218	True	0.61239135			Y
219	True	0.6112346		Y	Y
220	True	0.610675		Y
221	False	0.6038844
222	True	0.6035054			Y
223	True	0.5956567		Y	Y
224	True	0.595			Y
225	True	0.5946232			Y
226	False	0.5920173
227	False	0.5889435
228	False	0.5882125
229	False	0.57288295
230	False	0.572
231	True	0.5694264		Y
232	False	0.569
233	False	0.56848484
234	False	0.56632024
235	False	0.5643531
236	False	0.5602382
237	False	0.5600479
238	False	0.55643064
239	False	0.5546901
240	False	0.55400807
241	True	0.5536159			Y
242	True	0.55265784		Y	Y
243	True	0.5521681			Y
244	True	0.5494886			Y
245	False	0.54780287
246	False	0.5471555
247	False	0.5446393
248	False	0.54302055
249	False	0.5408804
250	False	0.5373079
251	False	0.53642106
252	False	0.53608733
253	False	0.531354
254	False	0.52551603
255	True	0.5249567		Y
256	False	0.5238445
257	True	0.5213806			Y
258	False	0.51764137
259	False	0.51454324
260	True	0.5129806		Y
261	False	0.5109115
262	False	0.5096154
263	True	0.5008327		Y
264	False	0.49661
265	False	0.49631494
266	False	0.493759
267	False	0.49262503
268	False	0.48798373
269	False	0.48545793
270	False	0.48434335
271	True	0.48154074		Y
272	False	0.48118347
273	True	0.48069057			Y
274	False	0.48001182
275	False	0.47941104
276	False	0.479
277	False	0.479
278	False	0.47891653
279	True	0.4788438		Y
280	False	0.4781691
281	True	0.47548333		Y
282	True	0.47514945		Y	Y
283	True	0.47143176		Y	Y
284	False	0.4701696
285	True	0.46586064		Y
286	False	0.4643852
287	False	0.462
288	False	0.46017104
289	False	0.45783707
290	False	0.45491427
291	False	0.45202717
292	True	0.4512809		Y
293	False	0.449
294	False	0.44539574
295	True	0.44374225		Y
296	False	0.44352436
297	False	0.443
298	False	0.443
299	False	0.4405118
300	False	0.43209404
301	True	0.42757398		Y
302	True	0.42322567	Y
303	True	0.4227826				Y
304	False	0.4222454
305	False	0.4219022
306	False	0.4216081
307	True	0.41957444		Y
308	False	0.41956562
309	False	0.41922367
310	False	0.41904613
311	False	0.419
312	True	0.417	Y
313	True	0.41391957	Y			Y
314	False	0.4123566
315	False	0.41214305
316	False	0.41175807
317	False	0.41040096
318	False	0.40867183
319	False	0.40542734
320	False	0.405
321	False	0.40309086
322	False	0.403
323	True	0.40282893			Y	Y
324	False	0.40150928
325	False	0.40000045
326	False	0.39516062
327	False	0.3934053
328	False	0.39334896
329	False	0.391
330	False	0.389
331	True	0.38719067			Y
332	False	0.386
333	False	0.3853962
334	False	0.38502842
335	False	0.384
336	False	0.38275748
337	False	0.3820776
338	False	0.3816347
339	False	0.37748542
340	False	0.377
341	False	0.377
342	False	0.377
343	False	0.37690842
344	False	0.3748727
345	False	0.3746297
346	False	0.37422305
347	False	0.373
348	False	0.37290612
349	True	0.37279138		Y
350	False	0.372
351	True	0.37035868		Y
352	False	0.36749902
353	False	0.36523733
354	False	0.36419594
355	False	0.364169
356	False	0.364
357	False	0.36276782
358	False	0.3626189
359	False	0.3618001
360	True	0.36093098		Y
361	False	0.359
362	False	0.3586473
363	False	0.358
364	False	0.3572414
365	False	0.35669416
366	False	0.35531965
367	True	0.35410348		Y
368	False	0.35365742
369	True	0.353	Y
370	False	0.350262
371	False	0.34951362
372	False	0.34902212
373	False	0.34684005
374	False	0.3466553
375	False	0.346
376	False	0.346
377	False	0.346
378	False	0.3459382
379	False	0.3451016
380	False	0.343
381	False	0.34197822
382	True	0.3412105			Y
383	False	0.341
384	False	0.34082615
385	True	0.34059006	Y			Y
386	False	0.3392107
387	False	0.33840227
388	False	0.3370119
389	False	0.337
390	False	0.33698195
391	False	0.33597735
392	False	0.3354469
393	True	0.3346731	Y	Y
394	False	0.33412766
395	False	0.332
396	False	0.33178064
397	False	0.33058184
398	False	0.329
399	False	0.32754105
400	False	0.32625932
401	False	0.324
402	True	0.32321864				Y
403	False	0.32133532
404	False	0.3203601
405	False	0.32011408
406	False	0.31820023
407	False	0.31642136
408	False	0.31413618
409	False	0.31399098
410	False	0.31379524
411	False	0.31152517
412	False	0.31069928
413	False	0.30961958
414	False	0.30805472
415	False	0.3077223
416	False	0.30745608
417	False	0.3074492
418	False	0.30640307
419	True	0.30007726		Y
420	True	0.29863402				Y
421	False	0.29356506
422	False	0.29226685
423	False	0.29125085
424	False	0.29084495
425	False	0.2902686
426	False	0.2895749
427	False	0.2891202
428	False	0.28861153
429	False	0.28651625
430	False	0.28649622
431	False	0.28381902
432	False	0.28375334
433	False	0.28005245
434	False	0.2793065
435	False	0.27895683
436	False	0.2773565
437	False	0.27168155
438	False	0.2708726
439	False	0.27005377
440	False	0.26737234
441	False	0.26558354
442	False	0.26359025
443	False	0.2623832
444	False	0.25954786
445	False	0.25928432
446	False	0.2577618
447	False	0.25762418
448	False	0.25748205
449	False	0.2572429
450	False	0.25572923
451	False	0.2555598
452	False	0.25521848
453	False	0.25415275
454	False	0.2536694
455	False	0.2522516
456	False	0.25081936
457	False	0.25077793
458	False	0.24688333
459	False	0.2466627
460	True	0.2449			Y	Y
461	False	0.24328396
462	False	0.24258007
463	False	0.24035905
464	False	0.2400388
465	False	0.23983414
466	False	0.23618503
467	False	0.23558259
468	False	0.23322444
469	False	0.23204164
470	False	0.23109572
471	False	0.23052932
472	False	0.2265989
473	False	0.22607215
474	False	0.2256006
475	False	0.22523327
476	False	0.22429103
477	False	0.22386178
478	False	0.22355305
479	False	0.22232786
480	False	0.22039998
481	False	0.21948329
482	False	0.21797463
483	False	0.21671389
484	False	0.2120398
485	False	0.21202345
486	False	0.21040191
487	False	0.20899928
488	False	0.2089794
489	False	0.20863742
490	False	0.2077843
491	False	0.2067145
492	False	0.20458527
493	False	0.20390497
494	False	0.20365535
495	False	0.20163558
496	False	0.20125814
497	False	0.2002777
498	False	0.19883372
499	False	0.19655629
500	False	0.1963582
501	False	0.19273236
502	False	0.1837915
503	False	0.18373168
504	False	0.1791566
505	False	0.17884627
506	False	0.17680044
507	False	0.17534555
508	False	0.17208093
509	False	0.17045254
510	False	0.16955133
511	False	0.16813694
512	False	0.16328219
513	False	0.16236672
514	False	0.1594298
515	False	0.15563376
516	False	0.15377367
517	False	0.15218818
518	False	0.15164979
519	False	0.14924885
520	False	0.14758791
521	False	0.1432553
522	False	0.1407891
523	False	0.13406202
524	False	0.13257691
525	False	0.11337597
526	False	0.1093997
527	False	0.0
528	False	0.0
